# Supplementary material for: Determinants of effective vaccine coverage in low and middle-income countries: a systematic review and interpretive synthesis
Source: BMC Health Serv Res. 2017 Sep 26;17:681. doi: 10.1186/s12913-017-2626-0 (PMC5615444; doi:10.1186/s12913-017-2626-0)
Supplement: Supplementary file 2 — List of Potential Search Terms, Searches Conducted and Summary of Results. (XLSX 20 kb) [file 12913_2017_2626_MOESM2_ESM.xlsx]

## Sheet: Sheet1
Concept	Potential Search Term	Search Location	Search Number	Search Date	Search Results	Citations Examined	Articles Pulled Based on Title	Duplicates	Cumulative Articles to Screen after Duplicates Removed
Total					4239321	9041	2031	0.201379	1622
Vaccine Utilization Factors	vaccine utilization	Google Scholar	1	2015-02-03	104000	500	115	0	115
	immunization utilization	Google Scholar
	underimmunization	Google Scholar	4	2015-02-03	2600	500	119	0.092437	494
	undervaccination	Google Scholar
	vaccination factors	Google Scholar	2	2015-02-03	1020000	500	121	0.00826446	235
	immunization factors	Google Scholar
	undervaccination factors	Google Scholar
	underimmunization factors	Google Scholar
	vaccine coverage	Google Scholar
	immunization coverage	Google Scholar
	vaccination determinants	Google Scholar
	immunization determinants	Google Scholar
	undervaccination determinants	Google Scholar
	underimmunization determinants	Google Scholar
	vaccination causes	Google Scholar
	immunization causes	Google Scholar
	undervaccination causes	Google Scholar
	underimmunization causes	Google Scholar
	vaccine uptake	Google Scholar
	immunization uptake	Google Scholar
	vaccination risk factors	Google Scholar
	immunization risk factors	Google Scholar
	undervaccination risk factors	Google Scholar
	underimmunization risk factors	Google Scholar
	vaccination barriers	Google Scholar	3	2015-02-03	114000	500	176	0.142045	386
	immunization barriers	Google Scholar
	vaccination constraints	Google Scholar
	immunization constraints	Google Scholar
	vaccine consumption	Google Scholar
	immunization consumption	Google Scholar
	vaccine refusal	Google Scholar
	immunization refusal	Google Scholar
	vaccination correlates	Google Scholar
	immunization correlates	Google Scholar
	undervaccination correlates	Google Scholar
	underimmunization correlates	Google Scholar
	vaccine adherence	Google Scholar
	immunization adherence	Google Scholar
	vaccine compliance	Google Scholar
	immunization compliance	Google Scholar
	(immunization[MeSH Terms] OR vaccination[MeSH Terms]) AND (utilization[All Fields] OR adherence, patient[MeSH Terms] OR compliance[All Fields] OR coverage[All Fields] OR uptake[All Fields]) AND (risk factors[MeSH Terms] OR determinants[All Fields] OR barriers[All Fields] OR constraints[All Fields]) NOT influenza[MeSH Terms] NOT medicine, travel[MeSH Terms]	Pubmed	15	2015-02-10	982	982	341	0.222874	1231
Facility Readiness	health facility readiness vaccines	Google Scholar	7	2015-02-05	17100	500	57	0.0877193	630
	health facility readiness immunizations	Google Scholar
Vaccine Supply	vaccine supply	Google Scholar	5	2015-02-03	183000	500	57	0.140351	543
	vaccine supply chain	Google Scholar
	vaccine administration	Google Scholar
	vaccine supply determinants	Google Scholar
	vaccine supply factors	Google Scholar
	vaccine supply barriers	Google Scholar
	vaccine supply constraints	Google Scholar
	vaccine supply system	Google Scholar
	vaccine distribution system	Google Scholar
	vaccine storage system	Google Scholar
	vaccine wastage	Google Scholar
	vaccine health system	Google Scholar
	immunization health system	Google Scholar
	vaccine stock outs	Google Scholar
	immunization stock outs	Google Scholar
	vaccine health system factors	Google Scholar
	immunization health system factors	Google Scholar
	(immunization[MeSH Terms] OR vaccination[MeSH Terms]) AND (supply and distribution[MeSH Terms] OR health system[All Fields] OR financing[MeSH Terms]) AND (factors[All Fields] OR determinants[All Fields] OR barriers[All Fields] OR constraints[All Fields]) NOT influenza[MeSH Terms] NOT medicine, travel[MeSH Terms] NOT cost effectiveness[MeSH Terms]	Pubmed	16	2015-02-10	517	517	109	0.633028	1271
HR	human resources vaccine	Google Scholar
	human resources immunization	Google Scholar	14	2015-02-09	490000	240	21	0.333333	966
	vaccine training	Google Scholar
	immunization training	Google Scholar
Cost and Utilization	vaccine cost	Google Scholar	6	2015-02-04	741000	500	51	0.313725	578
	immunization cost	Google Scholar
	vaccine travel time	Google Scholar	8	2015-02-05	69800	500	50	0.36	662
	immunization travel time	Google Scholar
	vaccine distance	Google Scholar
	immunization distance	Google Scholar
	vaccine insurance	Google Scholar
	immunization insurance	Google Scholar
Child Eligibility	child eligibility vaccination	Google Scholar
	child eligibility immunization	Google Scholar
Knowledge, Attitudes and Education	vaccine knowledge	Google Scholar
	immunization knowledge	Google Scholar
	vaccine attitudes	Google Scholar
	immunization attitudes	Google Scholar
	vaccine education	Google Scholar
	immunization education	Google Scholar
	vaccine decision	Google Scholar
	immunization decision	Google Scholar
	vaccine acceptability	Google Scholar
	immunization acceptability	Google Scholar
	vaccine demand	Google Scholar
	immunization demand	Google Scholar
	vaccine awareness	Google Scholar
	immunization awareness	Google Scholar
Effectiveness	vaccine seroconversion	Google Scholar
	immunization seroconversion	Google Scholar
	vaccine seroconversion factors	Google Scholar
	immunization seroconversion factors	Google Scholar
	vaccine response	Google Scholar
	vaccine antibody	Google Scholar
	vaccine antibody response	Google Scholar
	vaccine immune response	Google Scholar	9	2015-02-09	1300000	500	36	0.0555556	696
	vaccine response factors	Google Scholar
	vaccine antibody factors	Google Scholar
	vaccine antibody response factors	Google Scholar
	vaccine immune response factors	Google Scholar
	vaccine failures	Google Scholar
	vaccine failure factors	Google Scholar
	vaccine cold chain	Google Scholar	10	2015-02-09	134000	500	172	0.127907	846
	immunization cold chain	Google Scholar
	vaccine cold chain factors	Google Scholar
	immunization cold chain factors	Google Scholar
	vaccine cold chain management	Google Scholar
	immunization cold chain management	Google Scholar
	vaccine potency	Google Scholar
	vaccine potency factors	Google Scholar
	vaccine seroepidemiology	Google Scholar
General	Uganda vaccine	Google Scholar
	Uganda immunization	Google Scholar	11	2015-02-09	23200	240	42	0.0952381	884
	Zambia vaccine	Google Scholar
	Zambia immunization	Google Scholar	12	2015-02-09	11200	240	27	0.111111	908
	Mozambique vaccine	Google Scholar
	Mozambique immunization	Google Scholar
	Bangladesh vaccine	Google Scholar
	Bangladesh immunization	Google Scholar	13	2015-02-09	23500	240	46	0.0434783	952
	developing country vaccine	Google Scholar
	developing country immunization	Google Scholar
	low and middle income country vaccine	Google Scholar
	low and middle income country immunization	Google Scholar
	Africa vaccine	Google Scholar
	Africa immunization	Google Scholar
	Asia vaccine	Google Scholar
	Asia immunization	Google Scholar
	Vaccine	Health Systems Evidence	17	2015-03-02	77	16	10	0.2	1279
	Immunization	Health Systems Evidence	18	2015-03-02	54	25	19	0.368421	1291
	Vaccine	Cochrane	20	2015-03-03	134	134	7	0.142857	1328
	Immunization	Cochrane	21	2015-03-03	239	239	2	1	1328
	Vaccine	Journal of Systematic Reviews	22	2015-03-03	13	13	2	0	1330
	Immunization	Journal of Systematic Reviews	23	2015-03-03	9	9	2	1	1330
	Vaccine	Agency for Healthcare Research and Quality	26	2015-03-05	2800	50	0	0	1334
	vaccine NOT cost-effectiveness NOT influenza	Centre for Reviews and Dissemination	24	2015-03-03	354	354	15	0.733333	1334
	all	EPPI Centre	25	2015-03-03	189	189	0	0	1334
	Vaccine	MEDLINE Complete
	Vaccine	Ovid MEDLINE
	Vaccine	Pro Quest
	Vaccine	ISI Web of Science
	Vaccine	CINHAL
	Vaccine	Science Direct
	miscellaneous	miscellaneous					7
		Expert Review of Vaccines
Preliminary Review	Various	Various	19	2015-03-03	52	52	52	0.403846	1322
Backward Citation	NA	Falagas et al. 2008	27	2015-05-04	39	39	39	0.461538	1355
	NA	Akande et al. 2007	33	2015-05-07	40	40	19	0.157895	1595
	NA	Rainey et al. 2011	28	2015-05-04	202	202	199	0.20603	1513
	NA	Ryman et al. 2008	29	2015-05-05	32	32	26	0.153846	1535
	NA	Johri et al. 2015	30	2015-05-06	26	26	11	0.454545	1541
	NA	Tickner et al. 2006	31	2015-05-07	59	59	36	0.194444	1570
	NA	Mills et al. 2005	32	2015-05-07	39	39	15	0.4	1579
	NA	Haddad et al. 2009	34	2015-05-21	35	35	15	0.666667	1600
	NA	Bbaale et al. 2013	35	2017-01-11	29	29	15	0.47	1622
