# Supplementary material for: Determinants of effective vaccine coverage in low and middle-income countries: a systematic review and interpretive synthesis
Source: BMC Health Serv Res. 2017 Sep 26;17:681. doi: 10.1186/s12913-017-2626-0 (PMC5615444; doi:10.1186/s12913-017-2626-0)
Supplement: Supplementary file 3 — Complete List of Citations, Sorted by Relevance. (XLSX 212 kb) [file 12913_2017_2626_MOESM3_ESM.xlsx]

## Sheet: _combined
Publication Year	Author	Title	Publication Title	Relevance	iso3	Region	Review	Antigens
2007	Akande, T. M.	A review of measles vaccine failure in developing countries	Nigerian Medical Practitioner	1		Developing Countries	1	measles
2012	Cherry, James D.	Why do pertussis vaccines fail?	Pediatrics	1				pertussis
2008	Falagas, Matthew E.; Zarkadoulia, Effie	Factors associated with suboptimal compliance to vaccinations in children in developed countries: a systematic review	Current Medical Research and Opinion®	1		Developed Countries	1	bcg, diphtheria, fully vaccinated, hep, hib, measles, mumps, pertussis, polio, rubella, tetanus
2010	Katz, Ingrid T.; Ware, Norma C.; Gray, Glenda; Haberer, Jessica E.; Mellins, Claude A.; Bangsberg, David R.	Scaling up human papillomavirus vaccination: a conceptual framework of vaccine adherence	Sexual health	1			1	hpv
2014	Lafond, Anne; Kanagat, Natasha; Steinglass, Robert; Fields, Rebecca; Sequeira, Jenny; Mookherji, Sangeeta	Drivers of routine immunization coverage improvement in Africa: findings from district-level case studies	Health policy and planning	1	CMR, ETH, GHA	Sub-Saharan Africa		diphtheria, pertussis, tetanus
2013	Machingaidze, Shingai; Rehfuess, Eva; Kries, Rüdiger Von; Hussey, Gregory D.; Wiysonge, Charles S.	Understanding interventions for improving routine immunization coverage in children in low- and middle-income countries: a systematic review protocol	Systematic Reviews	1		Low and Middle Income Countries	1
2014	Mureed, Sheh; Somrongthong, Ratana; Ghaffar, Abdul; Chapman, Robert S; Baloch, Fathe	Interventions to improve immunization coverage for the childhood cluster diseases for under five in the the developing countries: A systematic review	PROSPERO	1		Developing Countries	1
2008	Naimoli, Joseph F.; Challa, Shilpa; Schneidman, Miriam; Kostermans, Kees	Toward a grounded theory of why some immunization programmes in sub-Saharan Africa are more successful than others: a descriptive and exploratory assessment in six countries	Health policy and planning	1	GHA, RWA, MWI, ETH, MRT, CMR	sub-Saharan Africa
2011	Oyo-Ita, Angela; Nwachukwu, Chukwuemeka E.; Oringanje, Chioma; Meremikwu, Martin M.	Interventions for improving coverage of child immunization in low-and middle-income countries	The Cochrane Database of Systematic Reviews	1		Low and Middle Income Countries	1	fully vaccinated
1991	Patriarca, Peter A.; Wright, Peter F.; John, T. Jacob	Factors affecting the immunogenicity of oral poliovirus vaccine in developing countries: review	Review of Infectious Diseases	1		Developing Countries	1	polio
2011	Rainey, Jeanette J.; Watkins, Margaret; Ryman, Tove K.; Sandhu, Paramjit; Bo, Anne; Banerjee, Kaushik	Reasons related to non-vaccination and under-vaccination of children in low and middle income countries: findings from a systematic review of the published literature, 1999–2009	Vaccine	1			1	bcg, diphtheria, hep, hib, measles, pertussis, polio, rubella, tetanus
1993	Rudner Lugo, Nancy	The relationships among service delivery factors, community characteristics, and immunization completion by two-year-old children using county health departments.	University of Michigan	1	USA		1
2008	Ryman, Tove K.; Dietz, Vance; Cairns, K. Lisa	Too little but not too late: results of a literature review to improve routine immunization programs in developing countries	BMC Health Services Research	1			1
2011	Abdulraheem, I. S.; Onajole, A. T.; Jimoh, A. A. G.; Oladipo, A. R.	Reasons for incomplete vaccination and factors for missed opportunities among rural Nigerian children	J Public Health Epidemiol	0.99	NGA			bcg, diphtheria, measles, pertussis, polio, tetanus, fully vaccinated
2014	Agot, George N.	The determinants of measles vaccination in Kenya	University of Nairobi	0.99	KEN			measles
2012	Bosch-Capblanch, Xavier; Banerjee, K.; Burton, A.	Unvaccinated children in years of increasing coverage: how many and who are they? Evidence from 96 low- and middle-income countries	Tropical medicine & international health	0.99		Low and Middle Income Countries
1995	Brugha, Ruairl; Kevany, John	Immunization determinants in the eastern region of Ghana	Health policy and planning	0.99	GHA			bcg, diphtheria, measles, pertussis, tetanus, fully vaccinated
1989	Cheyne, James	Vaccine delivery management	Reviews of infectious diseases	0.99		Developing Countries
1991	Cutts, F. T.; Diallo, S.; Zell, E. R.; Rhodes, P.	Determinants of vaccination in an urban population in Conakry, Guinea	International journal of epidemiology	0.99	GIN			bcg, diphtheria, measles, pertussis, polio, tetanus, fully vaccinated
1989	Cutts, F. T.; Rodrigues, L. C.; Colombo, S.; Bennett, S.	Evaluation of factors influencing vaccine uptake in Mozambique	International Journal of Epidemiology	0.99	MOZ
1994	Du Loû, A. Desgrées; Pison, Gilles	Barriers to universal child immunization in rural Senegal 5 years after the accelerated Expanded Programme on Immunization.	Bulletin of the World Health Organization	0.99	SEN			fully vaccinated
2001	Kamau, N.; Esamai, F. O.	Determinants of immunisation coverage among children in Mathare Valley, Nairobi	East African Medical Journal	0.99	KEN			fully vaccinated
2012	Kawakatsu, Yoshito; Honda, Sumihisa	Individual-, family- and community-level determinants of full vaccination coverage among children aged 12-23 months in western Kenya	Vaccine	0.99	KEN			fully vaccinated
2005	Khan, A.; Quaiyum, M. A.; Gazi, R.; Uddin, J.; Ahmed, F.; Islam, M.; El Arifeen, Shams; Breiman, Robert F.	Programmatic and non-programmatic determinants of low immunization coverage in Bangladesh	Presentation made at Forum	0.99	BGD
2008	Odusanya, Olumuyiwa O.; Alufohai, Ewan F.; Meurice, Francois P.; Ahonkhai, Vincent I.	Determinants of vaccination coverage in rural Nigeria	BMC Public health	0.99	NGA
2005	Omutanyi, R. M.; Mwanthi, M. A.	Determinants of immunisation coverage in Butere-Mumias district, Kenya	East African Medical Journal	0.99	KEN
2013	Schoeps, A.; Ouédraogo, N.; Kagoné, M.; Sié, A.; Müller, O.; Becher, H.	Socio-demographic determinants of timely adherence to BCG, Penta3, measles, and complete vaccination schedule in Burkina Faso	Vaccine	0.99	BFA			bcg, diphtheria, measles, pertussis, tetanus
1989	Subramanyam, Krishnaswamy	Vaccine distribution: an operations research study	Review of Infectious Diseases	0.99
2002	Szilagyi, P; Vann, J; Bordley, C; Chelminski, A; Kraus, R; Margolis, P; Rodewald, L	Interventions Aimed at Improving Immunization Rates	The Cochrane Database of Systematic Reviews	0.99			1	bcg, diphtheria, measles, pertussis, polio, tetanus, fully vaccinated
2014	Deloria Knoll, Maria; Park, Daniel E.; Johnson, T. Scott; Chandir, Subash; Nonyane, Bareng Aletta S.; Conklin, Laura; Fleming-Dutra, Katherine E.; Loo, Jennifer D.; Goldblatt, David; Whitney, Cynthia G.; O’Brien, Katherine L.	Systematic Review of the Effect of Pneumococcal Conjugate Vaccine Dosing Schedules on Immunogenicity:	The Pediatric Infectious Disease Journal	0.98			1	pneumo
2014	Gavi Full-Country Evaluation Team	Process evaluation of pneumococcal vaccine introduction in Mozambique, Uganda, and Zambia	IHME	0.98	MOZ, UGA, ZMB			pneumo
2001	Gonçalves, A.; Ferrinho, P.; Aguiar, P.	Factors associated with vaccine status and health services consultation of children from a rural area of Guinea Bissau	Acta Médica Portuguesa	0.97	GNB
2009	Haddad, Slim; Bicaba, Abel; Feletto, Marta; Taminy, Elie; Kabore, Moussa; Ouedraogo, Boubacar; Contreras, Gisele; Larocque, Renee; Fournier, Pierre	System-level determinants of immunization coverage disparities among health districts in Burkina Faso: a multiple case study	BMC International Health and Human Rights	0.97	BFA			diphtheria, pertussis, polio, tetanus
2015	Johri, Mira; Pérez, Myriam Cielo; Arsenault, Catherine; Sharma, Jitendar K; Pai, Nitika Pant; Pahwa, Smriti; Sylvestre, Marie-Pierre	Strategies to increase the demand for childhood vaccination in low- and middle-income countries: a systematic review and meta-analysis	Bulletin of the World Health Organization	0.97		Low and Middle Income Countries	1
2013	Maina, Lilian Chepkemoi; Karanja, Simon; Kombich, Janeth	Immunization coverage and its determinants among children aged 12 - 23 months in a peri-urban area of Kenya	The Pan African Medical Journal	0.97	KEN			bcg, diphtheria, hep, hib, measles, pertussis, polio, tetanus
1995	Andersen, Ronald M.	Revisiting the Behavioral Model and Access to Medical Care: Does it Matter?	Journal of Health and Social Behavior	0.96
2012	Sackou, K. J.; Oga, A. S. S.; Desquith, A. A.; Houenou, Y.; Kouadio, K. L.	Complete immunization coverage and reasons for non-vaccination in a periurban area of Abidjan	Bulletin De La Société De Pathologie Exotique (1990)	0.96	CIV
2014	Brenzel, Logan	Can investments in health systems strategies lead to changes in immunization coverage?	Expert Review of Vaccines	0.95
2014	Calhoun, Lisa M.; Van Eijk, Anna M.; Lindblade, Kim A.; Odhiambo, Frank O.; Wilson, Mark L.; Winterbauer, Elizabeth; Slutsker, Laurence; Hamel, Mary J.	Determinants and coverage of vaccination in children in western Kenya from a 2003 cross-sectional survey	The American Journal of Tropical Medicine and Hygiene	0.95	KEN			bcg, diphtheria, hep, hib, measles, pertussis, polio, tetanus, fully vaccinated
1994	Chai, F.; Zhang, R.	Study on factors affecting vaccination effect of poliomyelitis vaccine	Zhonghua Liu Xing Bing Xue Za Zhi	0.95				polio
2000	Fasih, Z.; Hussain, E.; Ali, Z.	Risk Factors for complete un-immunization & under immunization of children under 2 years of age in third world countries	J Pak Pediatr Assoc	0.95		Developing Countries
2014	Fleming-Dutra, Katherine E.; Conklin, Laura; Loo, Jennifer D.; Knoll, Maria Deloria; Park, Daniel E.; Kirk, Jennifer; Goldblatt, David; Whitney, Cynthia G.; O’Brien, Katherine L.	Systematic Review of the Effect of Pneumococcal Conjugate Vaccine Dosing Schedules on Vaccine-type Nasopharyngeal Carriage:	The Pediatric Infectious Disease Journal	0.95			1	pneumo
2008	Jani, Jagrati V.; De Schacht, Caroline; Jani, Ilesh V.; Bjune, Gunnar	Risk factors for incomplete vaccination and missed opportunity for immunization in rural Mozambique	BMC Public health	0.95	MOZ
2011	Lamontagne, D. Scott; Barge, Sandhya; Thi Le, Nga; Mugisha, Emmanuel; Penny, Mary E.; Gandhi, Sanjay; Janmohamed, Amynah; Kumakech, Edward; Mosqueira, N. Rocio; Nguyen, Nghi Quy; Others	Human papillomavirus vaccine delivery strategies that achieved high coverage in low-and middle-income countries	Bulletin of the World Health Organization	0.95	IND, PER, UGA, VNM	Low and Middle Income Countries		hpv
2014	Loo, Jennifer D.; Conklin, Laura; Fleming-Dutra, Katherine E.; Deloria Knoll, Maria; Park, Daniel E.; Kirk, Jennifer; Goldblatt, David; O’Brien, Katherine L.; Whitney, Cynthia G.	Systematic Review of the Effect of Pneumococcal Conjugate Vaccine Dosing Schedules on Prevention of Pneumonia:	The Pediatric Infectious Disease Journal	0.95			1	pneumo
2014	Loo, Jennifer D.; Conklin, Laura; Fleming-Dutra, Katherine E.; Knoll, Maria Deloria; Park, Daniel E.; Kirk, Jennifer; Goldblatt, David; O’Brien, Katherine L.; Whitney, Cynthia G.	Systematic Review of the Indirect Effect of Pneumococcal Conjugate Vaccine Dosing Schedules on Pneumococcal Disease and Colonization:	The Pediatric Infectious Disease Journal	0.95			1	pneumo
2010	Rogers, Bonnie; Dennison, Kim; Adepoju, Nikki; Dowd, Shelia; Uedoi, Kenneth	Vaccine cold chain: Part 2. Training personnel and program management.	AAOHN journal	0.95
2009	Shea, Beverley; Andersson, Neil; Henry, David	Increasing the demand for childhood vaccination in developing countries: a systematic review	BMC international health and human rights	0.95		Developing Countries	1
2014	Tagbo, Beckie Nnenna; Eke, Christopher Bismarck; Omotowo, Babatunde Ishola; Onwuasigwe, Chika Nwanma; Onyeka, Edelu Benedict; Mildred, Ukoha Oluchi	Vaccination Coverage and Its Determinants in Children Aged 11-23 Months in an Urban District of Nigeria	World Journal of Vaccines	0.95	NGA			bcg, diphtheria, hep, hib, measles, pertussis, polio, tetanus, yellow fever, fully vaccinated
2012	Village Reach	Starting at the Last Mile. Rethinking Medical Supply Chains in Low-Income Countries	Village Reach	0.95		Low Income Countries
2004	Weir, Erica; Hatch, Kathy	Public health: preventing cold chain failure: vaccine storage and handling	CMAJ: Canadian Medical Association Journal	0.95	CAN
2011	Laval, B.; Fascia, P.; Gocko, X.; Feuillet, J.; Lucht, F.	Determinants of vaccination coverage for children and teenagers	Médecine Et Maladies Infectieuses	0.94	FRA			hep
1997	Matthews, Z.; Diamond, I.	Child immunisation in Ghana: the effects of family, location and social disparity	Journal of Biosocial Science	0.94	GHA			bcg, diphtheria, measles, pertussis, polio, tetanus
2004	Norwegian Agency For Development Cooperation	Alleviating System Wide Barriers to Immunization: Issues and conclusions from the Second GAVI Consultation with Country Representatives and Global Partners	Norwegian Agency for Development Cooperation	0.94
2013	Haidari, Leila A.; Connor, Diana L.; Wateska, Angela R.; Brown, Shawn T.; Mueller, Leslie E.; Norman, Bryan A.; Schmitz, Michelle M.; Paul, Proma; Rajgopal, Jayant; Welling, Joel S.; Others	Augmenting transport versus increasing cold storage to improve vaccine supply chains	PloS one	0.93	NER
2005	J, Cullen	Why parents choose not to vaccinate their children against childhood diseases.	Professional nurse (London, England)	0.93	USA
2006	Tickner, Sarah; Leman, Patrick J.; Woodcock, Alison	Factors underlying suboptimal childhood immunisation	Vaccine	0.93	GBR		1	measles, mumps, rubella
2009	Tsu, Vivien Davis	Overcoming barriers and ensuring access to HPV vaccines in low-income countries	Am. JL & Med.	0.93		Low Income Countries		hpv
2004	Alfredsson, R.; Svensson, E.; Trollfors, Birger; Borres, Magnus P.	Why do parents hesitate to vaccinate their children against measles, mumps and rubella?	Acta Paediatrica	0.92	SWE			measles, mumps, rubella
1990	Bruguera, M.; Rodicio, J. L.; Alcazar, J. M.; Oliver, A.; Del Rio, G.; Esteban-Mur, R.	Effects of different dose levels and vaccination schedules on immune response to a recombinant DNA hepatitis B vaccine in haemodialysis patients	Vaccine	0.92				hep
2011	Dowling, Paul	Healthcare Supply Chains in Developing Countries: Situational Analysis	USAID Deliver Project	0.92		Developing Countries
2002	Gauri, Varun; Khaleghian, Peyvand	Immunization in developing countries: its political and organizational determinants	World Development	0.92		Developing Countries
2007	Matthias, Dipika M.; Robertson, Joanie; Garrison, Michelle M.; Newland, Sophie; Nelson, Carib	Freezing temperatures in the vaccine cold chain: a systematic literature review	Vaccine	0.92			1
2015	Mcglynn, Natalie; Wilk, Piotr; Luginaah, Isaac; Ryan, Bridget L.; Thind, Amardeep	Increased use of recommended maternal health care as a determinant of immunization and appropriate care for fever and diarrhoea in Ghana: an analysis pooling three demographic and health surveys	Health Policy and Planning	0.92	GHA
2006	Millimouno, Dominique; Diallo, A. A.; Fairhead, J.; Leach, M.	The social dynamics of infant immunisation in Africa: the case of the republic of Guinea	IDS Working Paper	0.92	GIN
1998	Poland, Gregory A.	Variability in immune response to pathogens: using measles vaccine to probe immunogenetic determinants of response	The American Journal of Human Genetics	0.92				measles
1996	Strobino, Donna; Keane, Virginia; Holt, Elizabeth; Hughart, Nancy; Guyer, Bernard	Parental attitudes do not explain underimmunization	Pediatrics	0.92	USA
2014	Abdullahi, Leila H.; Kagina, Benjamin M.; Cassidy, Tali; Adebayo, Esther F.; Wiysonge, Charles S.; Hussey, Gregory D.	Knowledge, attitudes and practices on adolescent vaccination among parents, teachers and adolescents in Africa: a systematic review protocol	Systematic Reviews	0.91		Africa	1
2009	Ayebazibwe, Nicholas	Immunization coverage and risk factors for high dropout in Rakai district.	Makerere University	0.9	UGA
2004	Batt, Katherine; Fox-Rushby, J. A.; Castillo-Riquelme, Marianela	The costs, effects and cost-effectiveness of strategies to increase coverage of routine immunizations in low- and middle-income countries: systematic review of the grey literature	Bulletin of the World Health Organization	0.9		Low and Middle Income Countries
2013	Bbaale, Edward	Factors influencing childhood immunization in Uganda	Journal of health, population, and nutrition	0.9	UGA
2005	Burns, Ilene Timko; Zimmerman, Richard Kent	Immunization barriers and solutions	Journal of family practice	0.9	USA
2006	Cassell, J. A.; Leach, M.; Fairhead, J. R.; Small, M.; Mercer, C. H.	The social shaping of childhood vaccination practice in rural and urban Gambia	Health Policy and Planning	0.9	GMB
1986	Chen, Lincoln C	Primary health care in developing countries: overcoming operational, technical, and social barriers	The Lancet	0.9		Developing Countries
2009	Cockcroft, Anne; Andersson, Neil; Omer, Khalid; Ansari, Noor M.; Khan, Amir; Chaudhry, Ubaid Ullah; Ansari, Umaira	One size does not fit all: local determinants of measles vaccination in four districts of Pakistan	BMC International Health and Human Rights	0.9	PAK
2014	Conklin, Laura; Loo, Jennifer D.; Kirk, Jennifer; Fleming-Dutra, Katherine E.; Deloria Knoll, Maria; Park, Daniel E.; Goldblatt, David; O’Brien, Katherine L.; Whitney, Cynthia G.	Systematic Review of the Effect of Pneumococcal Conjugate Vaccine Dosing Schedules on Vaccine-type Invasive Pneumococcal Disease Among Young Children:	The Pediatric Infectious Disease Journal	0.9			1	pneumo
1999	Deroeck, D.; Levin, A.	Review of Financing of Immunization Programs in Developing and Transitional Countries	Partnerships for Health Reform	0.9		Developing Countries	1
2000	Dua, A; Sachdev, Tr; Rasania, Sk	A study on community awareness on child immunisation	Indian Journal of Public Health	0.9
2009	Dugas, Marylene; Dube, Eric; Kouyate, Bocar; Sanou, Aboubakary; Bibeau, Gilles	Portrait of a lengthy vaccination trajectory in Burkina Faso: from cultural acceptance of vaccines to actual immunization	BMC International Health and Human Rights	0.89	BFA
2011	Ecumenical Pharmaceutical Network	Effective pharmaceutical supply chains: On the road in low income countries	EPN	0.89		Low Income Countries
2012	Fatiregun, Akinola Ayoola; Okoro, Anselm O.	Maternal determinants of complete child immunization among children aged 12-23 months in a southern district of Nigeria	Vaccine	0.89	NGA			bcg, diphtheria,measles, pertussis, polio, tetanus, fully vaccinated
1985	Hasley, N. A.; Boulos, R.; Mode, F.; Andre, J.; Others	Response to measles vaccine in Haitian infants 6-12 months: Influence of maternal antibodies, malnutrition and concurrent illnesses	New England Journal of Medicine	0.89
1992	Hess, G.; Hingst, V.; Cseke, J.; Bock, H. L.; Clemens, R.	Influence of vaccination schedules and host factors on antibody response following hepatitis B vaccination	European Journal of Clinical Microbiology and Infectious Diseases	0.89				hep
2010	Kamanda, Bataringaya Cos	Immunization coverage and factors associated with failure to complete childhood immunization in Kawempe Division, Uganda	University of the Western Cape	0.89	UGA			diphtheria, measles, pertussis, polio, tetanus
1998	Kaninda, Anne-Valerie; Legros, Dominique; Jataou, Idi Moussa; Malfait, Philippe; Maisonneuve, Marc; Paquet, Christophe; Moren, Alain	Measles vaccine effectiveness in standard and early immunization strategies, Niger, 1995	The Pediatric infectious disease journal	0.89	NER
1988	Khare, S.; Dutta, M.; Lal, B.; Kumari, S.	Quality control of cold chain system. Potency testing of Oral Polio Vaccine	Comm Dis Bull	0.89				polio
2007	Kimman, T. G.; Vandebriel, R. J.; Hoebee, B.	Genetic variation in the response to vaccination.	Community genetics	0.89
2013	Kruger, Carsten; Olsen, Oystein E.; Mighay, Emanuel; Ali, Mohammed	Immunisation coverage and its associations in rural Tanzanian infants	Rural and Remote Health	0.89	TZA			bcg, diphtheria, measles, pertussis, polio, tetanus
2009	Kruk, Margaret E.; Prescott, Marta R.; De Pinho, Helen; Galea, Sandro	Are doctors and nurses associated with coverage of essential health services in developing countries? A cross-sectional study	Human Resources for Health	0.89		Developing Countries
2013	Le Polain De Waroux, Olivier; Schellenberg, Joanna R. Armstrong; Manzi, Fatuma; Mrisho, Mwifadhi; Shirima, Kizito; Mshinda, Hassan; Alonso, Pedro; Tanner, Marcel; Schellenberg, David M.	Timeliness and completeness of vaccination and risk factors for low and late vaccine uptake in young children living in rural southern Tanzania	International Health	0.89	TZA
2007	Mahoney, Richard T.; Krattiger, Anatole; Clemens, John D.; Curtiss, Roy	The introduction of new vaccines into developing countries: IV: Global Access Strategies	Vaccine	0.89		Developing Countries
1999	Marshall, Sandra; Swenssen, Hal	A qualitative analysis of parental decision making for childhood immunisation	Australian and New Zealand journal of public health	0.89
2005	Mills, Edward; Jadad, Alejandro R.; Ross, Cory; Wilson, Kumanan	Systematic review of qualitative studies exploring parental beliefs and attitudes toward childhood vaccination identifies common barriers to vaccination	Journal of clinical epidemiology	0.89		Developed Countries	1
1990	Milstien, Julie B.; Gibson, J. J.	Quality control of BCG vaccine by WHO: a review of factors that may influence vaccine effectiveness and safety.	Bulletin of the World Health Organization	0.89			1	bcg
2009	Oluwadare, Christopher; Others	The social determinants of routine immunisation in Ekiti State of Nigeria	Studies on Ethno-Medicine	0.89	NGA
2010	Opollo, M.-S.; Makumbi, F.; Mukanga, D.; Namusisi, O.; Ayebazibwe, N.; Tweheyo, R.	Factors associated with DPT 1-3 vaccine dropout in Kabarole district, western Uganda	International Journal of Infectious Diseases	0.89	UGA			diphtheria, pertussis, tetanus
2005	Parashar, Sangeeta	Moving beyond the mother-child dyad: women's education, child immunization, and the importance of context in rural India	Social science & medicine	0.89	IND
2005	Pegurri, Elisabetta; Fox-Rushby, Julia A.; Damian, Walker	The effects and costs of expanding the coverage of immunisation services in developing countries: a systematic literature review	Vaccine	0.89		Developing Countries
2007	Perry, Henry; Nurani, Sufia; Quaiyum, Md Abdul; Jinnah, S. A.; Sharma, Anjali; Others	Barriers to immunization among women and children living in slums of Zone 3 of Dhaka city, Bangladesh: a qualitative assessment	International centre for diarrhoeal disease research (ICDDR, B)	0.89	BGD
2009	Rahman, Mohammad Mosiur	Determinants of the Utilization of the Tetanus Toxoid (TT) Vaccination Coverage in Bangladesh: Evidence from a Bangladesh Demographic Health Survey 2004	Int J Health	0.89	BGD			tetanus
2009	Sanou, Aboubakary; Simboro, Seraphin; Kouyate, Bocar; Dugas, Marylene; Graham, Janice; Bibeau, Gilles	Assessment of factors associated with complete immunization coverage in children aged 12-23 months: a cross-sectional study in Nouna district, Burkina Faso	BMC International Health and Human Rights	0.89	BFA
2007	Sia, Drissa; Kobiané, Jean-François; Sondo, Blaise K.; Fournier, Pierre	Individual and environmental characteristics associated with immunization of children in rural areas in Burkina Faso: a multi-level analysis	Santé (Montrouge, France)	0.89	BFA
2003	Smailbegovic, Mirsada S.; Laing, Gabrielle J.; Bedford, Helen	Why do parents decide against immunization? The effect of health beliefs and health professionals	Child: care, health and development	0.89
2008	Uddin, Md Jasim; Larson, Charles P.; Oliveras, Elizabeth; Khan, A. I.; Quaiyum, M. A.; Saha, Nirod Chandra; Others	Effectiveness of combined strategies to improve low coverage of child immunization in urban slums of Bangladesh	International centre for diarrhoeal disease research, Bangladesh (ICDDR, B)	0.89	BGD
2000	Vaahtera, Merimaaria; Kulmala, Teija; Maleta, Kenneth; Cullinan, Timothy; Salin, Marja-Leena; Ashorn, Per	Childhood immunization in rural Malawi: time of administration and predictors of non-compliance	Annals of Tropical Paediatrics: International Child Health	0.89	MWI
2003	Agadjanian, Victor; Prata, Ndola	Civil war and child health: regional and ethnic dimensions of child immunization and malnutrition in Angola	Social Science & Medicine	0.89
2004	Altinkaynak, S.; Ertekin, V.; Guraksin, A.; Kilic, A.	Effect of several sociodemographic factors on measles immunization in children of Eastern Turkey	Public health	0.89
2009	Babalola, Stella; Lawan, Umar	Factors predicting BCG immunization status in northern Nigeria: a behavioral-ecological perspective	Journal of Child Health Care	0.89
1993	Briggs, Hilary; Ilett, Susan	Weak link in vaccine cold chain.	BMJ	0.89
1981	Brown, Judith; Djogdom, P.; Murphy, K.; Kesseng, G.; Heymann, D.	Identifying the reasons for low immunization coverage. A case study of Yaounde (United Republic of Cameroon).	Revue d'epidemiologie et de sante publique	0.89
2004	Ertekin, Vildan; Selimoglu, Mukadder A.	Effects of several socio-demographic factors on hepatitis B immunization rates	European journal of gastroenterology & hepatology	0.89
2004	Henderson, Rob; Oates, Ken; Macdonald, Helen; Smith, W. Cairns S.; Selvaraj, Sivasubramaniam	Factors influencing the uptake of childhood immunisation in rural areas.	British journal of general practice	0.89
2006	Ikudehin, Oa; Sokoya, Go; Awotunde, Jm; Sopeju, Jo; Omotayo, Am	Awareness, information sources and response of rural mother's towards National Programme on Immunization in Ogun State, Southwestern Nigeria	West African Journal of Nursing	0.89
2004	Kiros, Gebre-Egzbiabher; White, Michael J.	Migration, community context, and child immunization in Ethiopia	Social Science & Medicine	0.89
1987	Loevinsohn, B. P.; Loevinsohn, M. E.	Well child clinics and mass vaccination campaigns: an evaluation of strategies for improving the coverage of primary health care in a developing country	American Journal of Public Health	0.89
2002	Mathew, Joseph L.; Babbar, Harsh; Yadav, Sangita	Reasons for non-immunization of children in an urban, low income group in North India	Tropical doctor	0.89
1998	Migasena, S.; Simasathien, S.; Samakoses, R.; Pitisuttitham, P.; Heath, J.; Bellini, W.; Bennett, J.	Adverse impact of infections on antibody responses to measles vaccination	Vaccine	0.89
2000	Pareek, Manish; Pattison, Helen M.	The two-dose measles, mumps, and rubella (MMR) immunisation schedule: factors affecting maternal intention to vaccinate.	British Journal of General Practice	0.89
2010	Rogers, Bonnie; Dennison, Kim; Adepoju, Nikki; Dowd, Shelia; Uedoi, Kenneth	Vaccine cold chain: part 1. proper handling and storage of vaccine	AAOHN journal	0.89
1981	Rosenblum, E. H.; Stone, E. J.; Skipper, B. E.	Maternal compliance in immunization of preschoolers as related to health locus of control, health value, and perceived vulnerability	Nursing Research	0.89
2008	Soeung, Sann Chan; Grundy, John; Morn, Cheng; Samnang, Chham	Evaluation of Immunization Knowledge, Practices, and Service-delivery in the Private Sector in Cambodia	Journal of Health, Population, and Nutrition	0.89
2002	Tuma, Jn; Smith, Sm; Kirk, Rh; Hagmann, Ce; Zemel, Pc	Beliefs and attitudes of caregivers toward compliance with childhood immunisations in Cameroon	Public Health	0.89
1995	Zaffran, M.	Vaccine transport and storage: environmental challenges.	Developments in biological standardization	0.89
2002	Ai-Hong, Y. I. N.; Zhang, Yian-Xue	A Discussion on Affecting Factors of Low and No Immune Responses after Hepatitis B Vaccination	Chinese Journal of Vaccines and Immunization	0.88				hep
2005	Anand, S.; Bärnighausen, T.	Human resources for health and vaccination coverage in developing countries	unpublished document, Oxford University	0.88		Developing Countries
2000	Anandhi, C. L.; Nagaraj, V. K.; Sundaram, K. R.; Lobo, J.	Factors predicting the non-utilisation of immunisation services using logistic regression technique	The Indian Journal of Pediatrics	0.88
1994	Arya, Subhash C.	Human immunization in developing countries: practical and theoretical problems and prospects	Vaccine	0.88		Developing Countries
2016	Ataguba, John E.; Ojo, Kenneth O.; Ichoku, Hyacinth E.	Explaining socio-economic inequalities in immunization coverage in Nigeria	Health Policy and Planning	0.88	NGA			fully vaccinated
2005	Bae, Geun Ryang; Lim, Hyun Sul; Goh, Un Yeong; Yang, Byung Guk; Kim, Young Taek; Lee, Jong Koo	Seroprevalence of measles antibody and its attributable factors in elementary students of routine 2-dose schedule era with vaccination record	Journal of preventive medicine and public health	0.88				measles
1997	Bosu, William K.; Ahelegbe, Doris; Edum-Fotwe, Emmanuel; Bainson, Kobina A.; Turkson, Paa Kobina	Factors influencing attendance to immunization sessions for children in a rural district of Ghana	Acta tropica	0.88
1996	Coombes, A. G. A.; Lavelle, E. C.; Jenkins, P. G.; Davis, S. S.	Single dose, polymeric, microparticle-based vaccines: the influence of formulation conditions on the magnitude and duration of the immune response to a protein antigen	Vaccine	0.88
2004	Dd, Fredrickson; Tc, Davis; Cl, Arnould; Em, Kennen; Sg, Hurniston; Jt, Cross; Jr, Bocchini Ja	Childhood immunization refusal: provider and parent perceptions.	Family medicine	0.88
2003	Harmanci, H; Gurbuz, Y; Torun, S. D; Tumerdem, N; Erturk, T	Reasons for non-vaccination during national immunization days: a case study in Istanbul, Turkey	Public Health	0.88
2000	Heath, P. T.; Booy, R.; Griffiths, H.; Clutterbuck, E.; Azzopardi, H. J.; Slack, M. P. E.; Fogarty, J.; Moloney, A. C.; Moxon, E. R.	Clinical and immunological risk factors associated with Haemophilus influenzae type b conjugate vaccine failure in childhood	Clinical infectious diseases	0.88				hib
2012	Holte, Jon H.; Mæstad, Ottar; Jani, Jagrati V.	The decision to vaccinate a child: an economic perspective from southern Malawi	Social Science & Medicine	0.88	MWI
2000	Impicciatore, Piero; Bosetti, Cristina; Schiavio, Stefano; Pandolfini, Chiara; Bonati, Maurizio	Mothers as active partners in the prevention of childhood diseases: maternal factors related to immunization status of preschool children in Italy	Preventive medicine	0.88
1996	Islam, S. M.; Islam, M. M.	Influences of selected socio-economic and demographic factors on child immunization in a rural area of Bangladesh.	Demography India	0.88	BGD
2004	Jelleyman, Tim; Ure, Andrew	Attitudes to immunisation: a survey of health professionals in the Rotorua District	This Issue of the Journal	0.88
2006	Klein, Jerome O.; Myers, Martin G.	Vaccine shortages: why they occur and what needs to be done to strengthen vaccine supply	Pediatrics	0.88
1990	Mcguire, Christine	Accounting for public perceptions in the development of a childhood immunisation campaign	Health Education Journal	0.88
2003	Odiit, A.; Amuge, B.	Comparison of vaccination status of children born in health units and those born at home	East African medical journal	0.88
1998	Omilabu, S. A.; Oyefolu, A. O.; Ojo, O. O.; Audu, R. A.	Potency status and efficacy of measles vaccine administered in Nigeria: a case study of three EPI centres in Lagos, Nigeria.	African journal of medicine and medical sciences	0.88
2011	Owais, Aatekah; Hanif, Beenish; Siddiqui, Amna R.; Agha, Ajmal; Zaidi, Anita Km	Does improving maternal knowledge of vaccines impact infant immunization rates? A community-based randomized-controlled trial in Karachi, Pakistan	BMC public health	0.88
1997	Peces, Ramón; De La Torre, Miguel; Alcázar, Roberto; Urra, Josém	Prospective analysis of the factors influencing the antibody response to hepatitis B vaccine in hemodialysis patients	American journal of kidney diseases	0.88				hep
2005	Petousis-Harris, Helen; Goodyear-Smith, Felicity; Turner, Nikki; Soe, Ben	Family practice nurse views on barriers to immunising children	Vaccine	0.88
1986	Profeta, M. L.; Ferrante, P.; Somenzi, C. Porro De'	A survey on factors affecting acceptance of measles vaccine	European Journal of Epidemiology	0.88
1999	Richards, Alun; Sheridan, John	Reasons for delayed compliance with the childhood vaccination schedule and some failings of computerised vaccination registers	Australian and New Zealand Journal of Public Health	0.88
1995	Richardson, G.; Linkins, R. W.; Eames, M. A.; Wood, David J.; Campbell, P. J.; Ankers, E.; Deniel, M.; Kabbaj, A.; Magrath, David I.; Minor, Phillip D.; Others	Immunogenicity of oral poliovirus vaccine administered in mass campaigns versus routine immunization programmes.	Bulletin of the World Health Organization	0.88				polio
2009	Sia, Drissa; Fournier, Pierre; Kobiané, Jean-François; Sondo, Blaise K.	Rates of coverage and determinants of complete vaccination of children in rural areas of Burkina Faso (1998-2003)	BMC public health	0.88	BFA
2001	Sporton, Rachel K.; Francis, Sally-Anne	Choosing not to immunize: are parents making informed decisions?	Family Practice	0.88
2001	Aston, Robert	Analysis of factors influencing vaccine uptake from various perspectives	Vaccine	0.87
1978	Belcher, D. W.; Nicholas, D. D.; Ofosu-Amaah, S.; Wurapa, F. K.	A mass immunization campaign in rural Ghana. Factors affecting participation.	Public health reports	0.87
2000	Briss, P. A.; Rodewald, L. E.; Hinman, A. R.; Shefer, A. M.; Strikas, R. A.; Bernier, R. R.; Carande-Kulis, V. G.; Yusuf, H. R.; Ndiaye, S. M.; Williams, S. M.	Reviews of evidence regarding interventions to improve vaccination coverage in children, adolescents, and adults. The Task Force on Community Preventive Services	American Journal of Preventive Medicine	0.87			1
2006	Chowdhury, F; Khan, Ashraful I; Hossain, Mohammad I.; Malek, M. A; Faruque, A. S. G; Ahmed, Tahmeed; Salam, Mohammad A.	Young children non-immunized against measles: Characteristics and programmatic implications	Acta Peadiatrica	0.87
2003	Control, Centers For Disease; (Cdc, Prevention; Others	Guidelines for maintaining and managing the vaccine cold chain.	MMWR. Morbidity and mortality weekly report	0.87
1999	Garly, M. L.; Martins, C. L.; Bale, C.; Costa, F. Da; Dias, F.; Whittle, H.; Aaby, P.	Early two-dose measles vaccination schedule in Guinea-Bissau: good protection and coverage in infancy.	International Journal of Epidemiology	0.87
2009	Glazner, Judith E.; Beaty, Brenda; Berman, Stephen	Cost of vaccine administration among pediatric practices	Pediatrics	0.87
2010	Groom, Holly; Kennedy, Allison; Evans, Victoria; Fasano, Nancy	Qualitative analysis of immunization programs with most improved childhood vaccination coverage from 2001 to 2004	Journal of public health management and practice	0.87
1996	Hausdorff, William P.	Prospects for the use of new vaccines in developing countries: cost is not the only impediment	Vaccine	0.87	Developing Countries
2006	Hilton, Shona; Petticrew, Mark; Hunt, Kate	Combined vaccines are like a sudden onslaught to the body's immune system': Parental concerns about vaccine'overload'and'immune-vulnerability	Vaccine	0.87
1989	Hollinger, F. Blaine	Factors influencing the immune response to hepatitis B vaccine, booster dose guidelines, and vaccine protocol recommendations	The American journal of medicine	0.87				hep
2007	Ibnouf, A. H.; Van Den Borne, H. W.; Maarse, J. A. M.	Factors influencing immunisation coverage among children under five years of age in Khartoum State, Sudan	South African Family Practice	0.87	SDN
2005	Jacobson Vann, Julie C.; Szilagyi, Peter	Patient reminder and recall systems to improve immunization rates	The Cochrane Library	0.87
2003	Kidane, Teklay; Tekie, Michael	Factors influencing child immunization coverage in a rural district of Ethiopia, 2000	Ethiopian journal of health development	0.87	ETH
2002	Kulig, Judith C.; Meyer, Cathy J.; Hill, Shirley A.; Handley, Cathy E.; Lichtenberger, Sue M.; Myck, Sharon L.	Refusals and delay of immunization within Southwest Alberta: understanding alternative beliefs and religious perspectives	Canadian Journal of Public Health/Revue Canadienne de Sante'e Publique	0.87
2006	Mast, T. C.; Kigozi, G.; Wabwire-Mangen, F.; Sewankambo, N.; Serwadda, D.; Gray, R.; Wawer, M.; Black, R.	Immunisation coverage among children born to HIV-infected women in Rakai district, Uganda: Effect of voluntary testing and counselling (VCT)	AIDS care	0.87
2007	Munthali, Alister C.	Determinants of vaccination coverage in Malawi: evidence from the demographic and health surveys	Malawi Medical Journal	0.87
2002	Setia, Sabeena; Mainzer, Hugh; Washington, Michael L.; Coil, Gary; Snyder, Robert; Weniger, Bruce G.	Frequency and causes of vaccine wastage	Vaccine	0.87
2001	Tarrant, Marie; Gregory, David	Mothers' perceptions of childhood immunizations in First Nations communities of the Sioux Lookout Zone	REVUE CANADIENNE DE SANTA PUBLIQUE	0.87
2004	Thomas, M.; Kohli, Vandana; King, Dixie	Barriers to childhood immunization: findings from a needs assessment study	Home Health Care Services Quarterly	0.87
2005	Topuzoglu, A.; Ozaydin, G. A. N.; Cali, S.; Cebeci, D.; Kalaca, S.; Harmanci, H.	Assessment of sociodemographic factors and socio-economic status affecting the coverage of compulsory and private immunization services in Istanbul, Turkey	Public health	0.87
2008	Uskun, Ersin; Uskun, Suha Basar; Uysalgenc, Meral; Yagiz, Mehmet	Effectiveness of a training intervention on immunization to increase knowledge of primary healthcare workers and vaccination coverage rates	Public Health	0.87
1999	Wang, D. Y.; Yang, R. I.; Yang, Y. C.; Yeh, S. Y.; Chen, T. L.; Cheng, Hwei-Fang; Hsing, J. T.; Lin, C. P.	The relationship between the cold chain system and vaccine potency in Taiwan:(I) Live measles vaccine and MMR vaccine	J. Food Drug Anal	0.87	TWN			measles, mumps, rubella
2000	Wilson, T.	Factors influencing the immunization status of children in a rural setting	Journal of Pediatric Health Care	0.87
2007	Bhandari, Prem; Shrestha, Sundar S.; Ghimire, Dirgha J.	Sociocultural and geographical disparities in child immunization in Nepal	Asia Pacific Population Journal	0.86	NPL
1981	Christodoulou, J.; Clarke, S.; Buchanan, N.	Compliance with immunization programmes	Journal of Paediatrics and Child Health	0.86
2013	De La Hoz-Restrepo, Fernando; Castaneda-Orjuela, Carlos; Paternina, Angel; Alvis-Guzman, Nelson	Systematic review of incremental non-vaccine cost estimates used in cost-effectiveness analysis on the introduction of rotavirus and pneumococcal vaccines	Vaccine	0.86			1	pneumo, rotavirus
2005	Deady, J.; Thornton, L.	Parents' knowledge of and attitude towards the primary childhood immunisations.	Irish medical journal	0.86
1984	Ekunwe, E. O.	Expanding immunization coverage through improved clinic procedures.	World health forum	0.86
1995	Ferson, M. J.; Fitzsimmons, G.; Christie, D.; Woollett, H.	School health nurse interventions to increase immunisation uptake in school entrants	Public Health	0.86
1992	Glaser, Ronald; Kiecolt-Glaser, Janice K.; Bonneau, Robert H.; Malarkey, William; Kennedy, Susan; Hughes, John	Stress-induced modulation of the immune response to recombinant hepatitis B vaccine	Psychosomatic Medicine	0.86				hep
1998	Glaser, Ronald; Kiecolt-Glaser, Janice K.; Malarkey, William B.; Sheridan, John F.	The Influence of Psychological Stress on the Immune Response to Vaccinesa	Annals of the New York Academy of Sciences	0.86
2003	Gregson, Aric L.; Edelman, Robert	Does antigenic overload exist? The role of multiple immunizations in infants	Immunology and Allergy Clinics of North America	0.86
1998	Guérin, Nicole	Assessing immunisation coverage: how and why?	Vaccine	0.86
2005	Gust, Deborah A.; Kennedy, Allison; Shui, Irene; Smith, Philip J.; Nowak, Glen; Pickering, Larry K.	Parent attitudes toward immunizations and healthcare providers: the role of information	American journal of preventive medicine	0.86
2000	Kissoon, N.	Successful immunization of children: barriers and strategies	The West Indian Medical Journal	0.86
2007	M, Chaturvedi; D, Nandan; C, Gupta S.	Rapid assessment of immunization practices in Agra district	Indian Journal of Public Health	0.86
1992	Mcdonald, L. J.	Factors that can undermine the success of routine vaccination protocols	Veterinary medicine	0.86
1981	Riddiough, M. A.; Willems, J. S.; Sanders, C. R.; Kemp, K.	Factors affecting the use of vaccines: considerations for immunization program planners	Public Health Reports (Washington, D.C.: 1974)	0.86
2001	Serquina-Ramiro, Laurie; Kasniyah, Naniek; Inthusoma, Tuanchai; Higginbotham, Nick; Streiner, David; Nichter, Mark; Freeman, Sonia	Measles immunization acceptance in Southeast Asia: past patterns and future challenges.	The Southeast Asian journal of tropical medicine and public health	0.86
2008	Shah, Harishchandra	A cluster survey for determination of regular vaccination coverage among children	Journal of Nepal Medical Association	0.86
1998	World Health Organization; Basics; Usaid; Unicef	Safe vaccine handling, cold chain and immunizations: a manual for the Newly Independent States	WHO	0.86
2011	Zipursky, Simona; Boualam, Liliane; Cheikh, Dah Ould; Fournier-Caruana, Jacqueline; Hamid, Djabar; Janssen, Mathias; Kartoglu, Umit; Waeterloos, Genevieve; Ronveaux, Olivier	Assessing the potency of oral polio vaccine kept outside of the cold chain during a national immunization campaign in Chad	Vaccine	0.86	TCD			polio
2006	Afsar, Ahmet; Kartoglu, Ümit	Vaccine stock management: Guidelines on stock records for immunization programme and vaccines store managers	WHO	0.85
2007	Anand, Sudhir; Bärnighausen, Till	Health workers and vaccination coverage in developing countries: an econometric analysis	The Lancet	0.85		Developing Countries
1992	Anguyo, G. R.	Mothers' Knowledge and Attitude About Immunization in Vurra and Madi Counties, Arua District, Uganda	Makerere Medical Journal	0.85	UGA
2009	Antai, Diddy	Inequitable childhood immunization uptake in Nigeria: a multilevel analysis of individual and contextual determinants	BMC infectious diseases	0.85	NGA
2000	Austin, H.	Parents' perceptions of information on immunisations.	Journal of child health care: for professionals working with children in the hospital and community	0.85
1993	Balraj, Vinohar; Mukundan, Satish; Samuel, Reuben; T Jacob, John	Factors affecting immunization coverage levels in a district of India	International journal of epidemiology	0.85
1992	Barreto, Thalia Velho; Rodrigues, Laura Cunha	Factors influencing childhood immunisation in an urban area of Brazil.	Journal of epidemiology and community health	0.85
1988	Bender, Deborah; Macauley, Rose Jallah	Immunization drop-outs and maternal behavior: evaluation of reasons given and strategies for maintaining gains made in the national vaccination campaign in Liberia	International quarterly of community health education	0.85	LBR
2012	Blanford, Justine I.; Kumar, Supriya; Luo, Wei; Maceachren, Alan M.	It’sa long, long walk: accessibility to hospitals, maternity and integrated health centers in Niger	International journal of health geographics	0.85	NER
2004	Borus, P. K.	Missed opportunities and inappropriately given vaccines reduce immunisation coverage in facilities that serve slum areas of Nairobi	East African medical journal	0.85
2014	Brown, Shawn T.; Schreiber, Benjamin; Cakouros, Brigid E.; Wateska, Angela R.; Dicko, Hamadou M.; Connor, Diana L.; Jaillard, Philippe; Mvundura, Mercy; Norman, Bryan A.; Levin, Carol; Others	The benefits of redesigning Benin's vaccine supply chain	Vaccine	0.85	BEN
1996	Brugha, R. F.; Kevany, J. P.	Maximizing immunization coverage through home visits: a controlled trial in an urban area of Ghana	Bulletin of the World Health Organization	0.85
2011	Chinyama, Cheelo	Factors contributing to the low measles immunization coverage among under five children in sesheke district.	University of Zambia	0.85	ZMB			measles
2006	Choi, Jin Young; Lee, Sang-Hyop	Does prenatal care increase access to child immunization? Gender bias among children in India	Social Science & Medicine	0.85
1982	Colinet, G.; Rossignol, J.; Peetermans, J.	A study of the stability of a bivalent measles-mumps vaccine	Journal of biological standardization	0.85				measles, mumps
2008	Conn, Robert; Welch, F.; Popovich, M.	Management of vaccine inventories as a critical health resource	Engineering in Medicine and Biology Magazine, IEEE	0.85
1990	Deivanayagam, N.; Vasudevan, Sumatbi; Ashok, T. P.; Ahmed, S. Shaffi	Potency of oral polio vaccine stored at distribution centers in Madras	The Indian Journal of Pediatrics	0.85	IND			polio
1998	Emer, Matthew; Oundo, G.; Ssengooba, F.; Muru, M.; Marum, L.; Muganwa, M. K.	What led to low (70%) polio immunization coverage during the first ever national immunization days (NIDs) in Busiis subcounty Hoima district	Journal of Clinical Epidemiology	0.85	UGA			polio
2001	Evans, Maggie; Stoddart, Helen; Condon, Louise; Freeman, Elaine; Grizzell, Marg; Mullen, Rebecca	Parents' perspectives on the MMR immunisation: a focus group study.	British Journal of General Practice	0.85
2003	Freed, Gary L.; Davis, Matthew M.; Clark, Sarah J.	Variation in public and private supply of pneumococcal conjugate vaccine during a shortage	JAMA	0.85				pneumo
2003	Garly, May-Lill; Aaby, Peter	The challenge of improving the efficacy of measles vaccine	Acta tropica	0.85
2005	Gordeeva, L. A.; Shabaldin, A. V.; Semenova, E. M.; Glushkov, A. N.	Influence of genetic and phenotypical factors on the efficiency of the vaccination of young children against diphtheria and measles	Zhurnal mikrobiologii, epidemiologii, i immunobiologii	0.85				diphtheria, measles
1972	Gotschlich, Emil C.; Rey, Michel; Triau, Rene; Sparks, Kenneth J.	Quantitative determination of the human immune response to immunization with meningococcal vaccines	Journal of clinical investigation	0.85				mening
2014	Gram, Lu; Soremekun, Seyi; Ten Asbroek, Augustinus; Manu, Alexander; O'Leary, Maureen; Hill, Zelee; Danso, Samuel; Amenga-Etego, Seeba; Owusu-Agyei, Seth; Kirkwood, Betty R.	Socio-economic determinants and inequities in coverage and timeliness of early childhood immunisation in rural Ghana	Tropical medicine & international health	0.85	GHA
2011	Hajjeh, Rana	Accelerating introduction of new vaccines: barriers to introduction and lessons learned from the recent Haemophilus influenzae type b vaccine experience	Philosophical Transactions of the Royal Society B: Biological Sciences	0.85				hib
1988	Hanlon, P.; Byass, P.; Yamuah, M.; Hayes, R.; Bennett, S.; M'Boge, B. H.	Factors influencing vaccination compliance in peri-urban Gambian children.	The Journal of tropical medicine and hygiene	0.85	GMB
2004	Helman, Cecil G.; Yogeswaran, Parimalarani	Perceptions of childhood immunisations in rural Transkei-a qualitative study	South African Medical Journal	0.85
2009	Hlsp	GAVI Health Systems Strengthening Support Evaluation 2009: Volume 2 Full Evaluation Report	GAVI	0.85
2002	Höhler, Thomas; Reuss, Esther; Evers, Nina; Dietrich, Evi; Rittner, Christian; Freitag, Christine M.; Vollmar, Jens; Schneider, Peter M.; Fimmers, Rolf	Differential genetic determination of immune responsiveness to hepatitis B surface antigen and to hepatitis A virus: a vaccination study in twins	The Lancet	0.85				hep
1970	Koch, A.	BCG mass vaccination in developing countries	Praxis Der Pneumologie	0.85		Developing Countries		bcg
2000	Mahoney, Richard T.; Ramachandran, S.; Xu, Zhi-Yi	The introduction of new vaccines into developing countries II. Vaccine financing	Vaccine	0.85	Developing Countries
2010	Masilani, Rosemary Mubotu	Determinants of immunization coverage of under-five children in Kawama Compound of Ndola Urban District	University of Zambia	0.85		ZMB
2014	Metcalf, C. J. E.; Tatem, A.; Bjornstad, O. N.; Lessler, J.; O'Reilly, K.; Takahashi, S.; Cutts, F.; Grenfell, B. T.	Transport networks and inequities in vaccination: remoteness shapes measles vaccine coverage and prospects for elimination across Africa	Epidemiology and infection	0.85		Africa		measles
2010	Moïsi, Jennifer C.; Gatakaa, Hellen; Noor, Abdisalan M.; Williams, Thomas N.; Bauni, Evasius; Tsofa, Benjamin; Levine, Orin S.; Scott, J. Anthony G.	Geographic access to care is not a determinant of child mortality in a rural Kenyan setting with high health facility density	BMC Public Health	0.85	KEN
2006	Mugeere, Anthony	The contribution of communication in measles immunization in rural Uganda: A case study of Bugabula County, Kamuli District	Makerere University	0.85	UGA			measles
2010	Mugume, Richard	Household characteristics that determine immunization status of children 12-23 months old in Uganda	Makerere University	0.85	UGA
2005	Namuigi, Pioto; Phuanukoonnon, Suparat	Barriers to measles immunization: the beliefs and attitudes of caregivers in Goroka, Eastern Highlands Province, Papua New Guinea	Papua and New Guinea Medical Journal	0.85	PNG			measles
1998	Nocera, Sandra, And Peter Zweifel	The demand for health: an empirical test of the Grossman model using panel data	Health, the medical profession, and regulation	0.85
2000	Nuwaha, F.; Mulindwa, G.; Kabwongyera, E.; Barenzi, J.	Causes of low attendance at national immunization days for polio eradication in Bushenyi district, Uganda	Tropical Medicine & International Health	0.85	UGA			polio
2012	Okwaraji, Yemisrach B.; Mulholland, Kim; Schellenberg, Joannarmarmstrong; Andarge, Gashaw; Admassu, Mengesha; Edmond, Karen M.	The association between travel time to health facilities and childhood vaccine coverage in rural Ethiopia. A community based cross sectional study	BMC public health	0.85	ETH
2009	Oladokun, R. E.; Lawoyin, T. O.; Adedokun, B. O.	Immunization status and its determinants among children of female traders in Ibadan, South-Western Nigeria	African Journal of Medicine and Medical Sciences	0.85	NGA
2007	Oyefolu, A. O.; Nwaeke, A. C.; Audu, R. A.; Akinyemi, K. O.; Salu, O. B.; Muller, C. P.; Omilabu, S. A.	Evaluation of measles vaccine cold chain in Lagos State, Nigeria	African Journal of Clinical and Experimental Microbiology	0.85	NGA			measles
1990	Pabst, H. F.; Spady, D. W.	Effect of breast-feeding on antibody response to conjugate vaccine	The Lancet	0.85
1983	Prince, A. M.	Use of hepatitis B virus vaccine in Africa: rationale and practical approaches for effective utilization.	IARC scientific publications	0.85		Africa		hep
2014	Privett, Natalie; Gonsalvez, David	The top ten global health supply chain issues: Perspectives from the field	Operations Research for Health Care	0.85
1984	Robertson, R. L.; Davis, J. H.; Jobe, K.	Service volume and other factors affecting the costs of immunizations in the Gambia	Bulletin of the World Health Organization	0.85	GMB
2009	Rwashana, Agnes S.; Williams, Ddembe W.; Neema, Stella	System dynamics approach to immunization healthcare issues in developing countries: a case study of Uganda	Health Informatics Journal	0.85	UGA
2007	Rwashana, Agnes Semwanga; Williams, Ddembe Wileese	Enhancing immunization coverage through health information systems: a system dynamics approach	Studies in health technology and informatics	0.85
1989	Shaw, F. E.; Guess, H. A.; Roets, J. M.; Mohr, F. E.; Coleman, P. J.; Mandel, E. J.; Roehm, R. R.; Talley, W. S.; Hadler, S. C.	Effect of anatomic injection site, age and smoking on the immune response to hepatitis B vaccination	Vaccine	0.85				hep
1990	Streatfield, Kim; Singarimbun, Masri; Diamond, Ian	Maternal education and child immunization	Demography	0.85
2012	Tamil Nadu State Transport Corporation; National Rural Health Mission; Unicef India Country Office	Effective Vaccine Management Assessment in Tamil Nadu	UNICEF	0.85	IND
2013	The Advisory Committee On Vaccines And Immunization	First policy brief on improving vaccine and immunization coverage in Uganda	Uganda National Academy of Sciences	0.85	UGA
1996	Weeks, Mark	The cold chain in Zambia March 30-April 12 1996.	USAID	0.85	ZMB
2007	Wilson, Keith T.; Crabtree, Jean E.	Immunology of Helicobacter pylori: insights into the failure of the immune response and perspectives on vaccine studies	Gastroenterology	0.85				pylori
1998	World Health Organization; Basics; Usaid; Unicef	Global programme for vaccines and immunization: expanded programme on immunization. Safe vaccine handling, cold chain and immunizations	WHO	0.85
2001	Ambe, Jose P.; Omotara, Babatunji A.; Baba, Marycelin Mandu	Perceptions, beliefs and practices of mothers in sub-urban and rural areas towards measles and measles vaccination in Northern Nigeria	Tropical doctor	0.84
2010	Cui, Fuqiang; Li, Li; Hadler, Stephen C.; Wang, Fuzhen; Zheng, Hui; Chen, Yuansheng; Gong, Xiaohong; Hutin, Yvan J.; Cairns, K. Lisa; Liang, Xiaofeng; Yang, Weizhong	Factors associated with effectiveness of the first dose of hepatitis B vaccine in China: 1992-2005	Vaccine	0.84	CHN			hep
2000	Deryuan, Wang; Ruohing, Yang; Yichen, Yang; Tsoling, Chen; Hweifang, Cheng; Juentian, Hsieh; Chiapo, Lin; Others	The relationship between the cold chain system and vaccine potency in Taiwan:(II) oral polio vaccine.	Journal of Food and Drug Analysis	0.84	TWN			polio
1995	Deshpande, J. M.; Rao, V. K.; Nadkarni, S. S.; Bhatia, J. P.; Rodrigues, J. J.	An evaluation of cold chain in Maharashtra & Karnataka states by potency testing of field samples of oral poliovirus vaccine.	The Indian journal of medical research	0.84	IND			polio
2009	Fourn, Leonard; Haddad, Slim; Fournier, Pierre; Gansey, Romeo	Determinants of parents' reticence toward vaccination in urban areas in Benin (West Africa)	BMC International Health and Human Rights	0.84
1993	Gindler, Jacqueline S.; Cutts, Felicity T.; Zell, Elizabeth R.; Swint, Emmett B.; Hadler, Stephen C.; Barnett-Antinori, María E.; Rullán, John V.	Successes and failures in vaccine delivery: evaluation of the immunization delivery system in Puerto Rico	Pediatrics	0.84	PRI
1993	Keane, Virginia; Stanton, Bonita; Horton, Lisa; Aronson, Robert; Galbraith, Jennifer; Hughart, Nancy	Perceptions of vaccine efficacy, illness, and health among inner-city parents	Clinical pediatrics	0.84
2004	Kim, Young O. Rhee	Access to Hepatitis B Vaccination among Korean American Children in Immigrant Families	Journal of Health Care for the Poor and Underserved	0.84
2009	Muula, Adamson S.; Polycarpe, Martine Y.; Job, Jayakaran; Siziya, Seter; Rudatsikira, Emmanuel	Association between maternal use of traditional healer services and child vaccination coverage in Pont-Sonde, Haiti	International Journal for Equity in Health	0.84
2010	Olusanya, Bolajoko O.	Pattern and determinants of BCG immunisation delays in a sub-Saharan African community	Health Research policy and systems	0.84	NGA
2003	Pande, Rohini P.; Yazbeck, Abdo S.	What's in a country average? Wealth, gender, and regional inequalities in immunization in India	Social Science & Medicine	0.84
2006	Renne, Elisha	Perspectives on polio and immunization in Northern Nigeria	Social science & medicine	0.84
1991	Rosenbaum, S.	Vaccine supply and low income children: Barriers faced by community and migrant health center patients	The Health of America's Children, Special Report. Children's Defense Fund	0.84
2011	Usman, Hussain R.; Rahbar, Mohammad H.; Kristensen, Sibylle; Vermund, Sten H.; Kirby, Russell S.; Habib, Faiza; Chamot, Eric	Randomized controlled trial to improve childhood immunization adherence in rural Pakistan: redesigned immunization card and maternal education	Tropical Medicine & International Health	0.84
2008	Vandermeulen, Corinne; Roelants, Mathieu; Theeten, Heidi; Van Damme, Pierre; Hoppenbrouwers, Karel	Vaccination coverage and sociodemographic determinants of measles-mumps-rubella vaccination in three different age groups	European Journal of Pediatrics	0.84				measles, mumps, rubella
1998	Bates, Ann S.; Wolinsky, Fredric D.	Personal, financial, and structural barriers to immunization in socioeconomically disadvantaged urban children	Pediatrics	0.83
2001	Bell, Karen N.; Hogue, Carol Jr; Manning, Claudine; Kendal, Alan P.	Risk factors for improper vaccine storage and handling in private provider offices	Pediatrics	0.83
1997	Bichler, Karen Drabbels	The primary care provider connection to underimmunization: Knowledge, practices, and perception of barriers that impede timely administration of childhood immunizations	Dissertation Abstracts International	0.83
2008	Blewett, Lynn A.; Davidson, Gestur; Bramlett, Matthew D.; Rodin, Holly; Messonnier, Mark L.	The impact of gaps in health insurance coverage on immunization status for young children	Health Services Research	0.83
2003	Boulianne, Nicole; Deceuninck, Geneviève; Duval, Bernard; Lavoie, France; Dionne, Marc; Carsley, John; Valiquette, Louise; Rochette, Louis; De Serres, Gaston	Why are some children incompletely vaccinated at the age of 2?	Canadian Journal of Public Health	0.83
2007	Brewer, Noel T.; Chapman, Gretchen B.; Gibbons, Frederick X.; Gerrard, Meg; Mccaul, Kevin D.; Weinstein, Neil D.	Meta-analysis of the relationship between risk perception and health behavior: the example of vaccination.	Health Psychology	0.83
1988	Corrao, G.; Calleri, M.; Zotti, M.; Barral, C.; Russo, R.; Garella, D.; Ruggenini, A. Moiraghi	Immune response to anti-HBV vaccination: study of conditioning factors	European journal of epidemiology	0.83
1990	Cutts, F. T.; Phillips, M.; Kortbeek, S.; Soares, A.	Door-to-door canvassing for immunization program acceleration in Mozambique: achievements and costs	International Journal of Health Services: Planning, Administration, Evaluation	0.83
2002	Davis, Matthew M.; Zimmerman, Jessica L.; Wheeler, John Rc; Freed, Gary L.	Childhood vaccine purchase costs in the public sector: past trends, future expectations	American journal of public health	0.83
2004	Degli Atti, Ml Ciofi; Rota, Maria Cristina; Bella, Antonino; Salmaso, Stefania; Group, Icona Study; Others	Do changes in policy affect vaccine coverage levels? Results of a national study to evaluate childhood vaccination coverage and reasons for missed vaccination in Italy	Vaccine	0.83
2001	Edmunds, W. J.; Gay, N. J.; Henao Restrepo, A. M.; Olive, J. -M.; Bele, O.	Measles vaccination in Africa: by how much could routine coverage be improved?	Vaccine	0.83
2007	Fowler, Gabrielle L.; Kennedy, Allison; Leidel, Laura; Kohl, Katrin S.; Khromava, Alena; Bizhanova, Gulnar; Shui, Irene; Gust, Deborah	Vaccine safety perceptions and experience with adverse events following immunization in Kazakhstan and Uzbekistan: a summary of key informant interviews and focus groups	Vaccine	0.83
2008	Hennig, Branwen J.; Fielding, Katherine; Broxholme, John; Diatta, Mathurin; Mendy, Maimuna; Moore, Catrin; Pollard, Andrew J.; Rayco-Solon, Pura; Sirugo, Giorgio; Van Der Sande, Marianne A.; Others	Host genetic factors and vaccine-induced immunity to hepatitis B virus infection	PLoS One	0.83				hep
1997	Houseman, Clare; Butterfoss, Frances D.; Morrow, Ardythe L.; Rosenthal, Jorge	Focus groups among public, military, and private sector mothers: insights to improve the immunization process	Public Health Nursing	0.83
1980	Idris, M. Z.; Mathur, A.; Sharma, P.; Chaturvedi, U. C.; Sharma, N. L.; Others	Oral polio vaccination and factors affecting its efficacy.	Indian journal of medical research	0.83				polio
2008	Jheeta, Mandip; Newell, James	Childhood vaccination in Africa and Asia: the effects of parents' knowledge and attitudes	Bulletin of the World Health Organization	0.83		Africa and Asia
2001	Lewis, Peter R.; Reimer, Robert F.; Dixon, Andrew J.	Evaluating the efficacy of vaccine storage in the general practice setting	Australian and New Zealand journal of public health	0.83
1994	Madlon-Kay, Diane J.; Harper, Peter G.	Too many shots? Parent, nurse, and physician attitudes toward multiple simultaneous childhood vaccinations	Archives of Family Medicine	0.83
1999	Mahoney, Richard T.; Maynard, James E.	The introduction of new vaccines into developing countries	Vaccine	0.83	Developing Countries
1990	Mbindyo, J. M.	Social Mobilization Strategies for Acceleration and Sustaining Universal Child Immunization Levels in Zambia	University of Nairobi	0.83	ZMB
2007	Milstien, J. B.; Tapia, M.; Sow, S. O.; Keita, L.; Kotloff, K.; Others	Strengthening immunization in a West African country: Mali	Education for Health	0.83
1971	Montefiore, D. G.	Problems of poliomyelitis immunization in countries with warm climates	Proceedings of the International Conference on the Application of Vaccines against Viral, Rickettsial, and Bacterial Diseases of Man. Washington, DC: Pan American Health Organization	0.83				polio
2003	P, Talani; P, Nzaba; D, Bolanda; H, Ongouo; A, Ambedet; Hf, Mayanda; F, Yala	An immunisation coverage survey in the Kouilou area of Congo-Brazzaville	Sante (Montrouge, France)	0.83
2004	Parve, Julie	Remove vaccination barriers for children 12 to 24 months	The Nurse Practitioner	0.83
2011	Patel, Tushar A.; Pandit, Niraj B.	Why infants miss vaccination during routine immunization sessions? Study in a rural area of Anand District, Gujarat	Indian Journal of Public Health	0.83	IND
2004	Petousis-Harris, Helen; Goodyear-Smith, Felicity; Turner, Nikki; Soe, Ben	Family physician perspectives on barriers to childhood immunisation	Vaccine	0.83
1999	Rahman, M. M.; Mahalanabis, D.; Hossain, S.; Wahed, M. A.; Alvarez, J. O.; Siber, G. R.; Thompson, Claudette; Santosham, M.; Fuchs, G. J.	Simultaneous vitamin A administration at routine immunization contact enhances antibody response to diphtheria vaccine in infants younger than six months	The Journal of nutrition	0.83				diphtheria
1985	Reingold, Arthurl; Hightower, Allenw; Bolan, Gaila; Jones, Ellene; Tiendrebeogo, Hilaire; Broome, Clairev; Ajello, Gloriaw; Adamsbaum, Catherine; Phillips, Catherine; Yada, Adamou	Age-specific differences in duration of clinical protection after vaccination with meningococcal polysaccharide A vaccine	The Lancet	0.83				mening
2001	Robinson, J. Stephen; Burkhalter, Barton R.; Rasmussen, Barbie; Sugiono, Ristianto	Low-cost on-the-job peer training of nurses improved immunization coverage in Indonesia	Bulletin of the World Health Organization	0.83
1999	Semba, Richard D.; Mohgaddam, Nasrin Eg; Munasir, Zakiuddin; Akib, Arwin; Permaesih, Dewi; Osterhaus, Albert; Others	Integration of vitamin A supplementation with the expanded program on immunization does not affect seroconversion to oral poliovirus vaccine in infants	The Journal of nutrition	0.83				polio
1992	Semba, Richard D.; Scott, Alan L.; Natadisastra, Gantira; Wirasasmita, Sopandi; Mele, Lisa; Ridwan, Endi; West Jr, K. P.; Sommer, Alfred; Others	Depressed immune response to tetanus in children with vitamin A deficiency.	The Journal of nutrition	0.83				tetanus
2005	Shaw, Kate M.; Barker, Lawrence E.	How do caregivers know when to take their child for immunizations?	BMC pediatrics	0.83
1997	Tulchinsky, T.; Al Zeer, A. M.; Abu Mounshar, J.; Subeih, T.; Schoenbaum, M.; Roth, M.; Gamulka, B.; Abenueze, M.; Acker, C.	A successful, preventive-oriented village health worker program in Hebron, the West Bank, 1985-1996	Journal of public health management and practice: JPHMP	0.83
2000	Ughade, S. N.; Zodpey, S. P.; Deshpande, S. G.; Jain, D.	Factors responsible for delayed immunisation among children under 5 years of age	Journal of the Indian Medical Association	0.83
2011	Unicef India Country Office	Assessment of Effective Vaccine Management in Maharashtra	UNICEF	0.83	IND
2001	Wilkinson, David; Gouws, Eleanor; Sach, Marlene; Karim, Salim S. Abdool	Effect of removing user fees on attendance for curative and preventive primary health care services in rural South Africa	Bulletin of the World Health Organization	0.83
2005	Yarwood, Joanne; Noakes, Karen; Kennedy, Dorian; Campbell, Helen; Salisbury, David	Tracking mothers attitudes to childhood immunisation 1991-2001	Vaccine	0.83
2012	Anderson, Richard; Lloyd, John; Newland, Sophie	Software for national level vaccine cold chain management	Proceedings of the Fifth International Conference on Information and Communication Technologies and Development	0.82
2009	Andersson, Neil; Cockcroft, Anne; Ansari, Noor M.; Omer, Khalid; Baloch, Manzoor; Foster, Ari Ho; Shea, Bev; Wells, George A.; Soberanis, Jose L.	Evidence-based discussion increases childhood vaccination uptake: a randomised cluster controlled trial of knowledge translation in Pakistan	BMC international health and human rights	0.82
2009	Antai, Diddy	Faith and child survival: the role of religion in childhood immunization in Nigeria	Journal of biosocial Science	0.82
1999	Bailey, H. D.; Kurinczuk, J. J.; Kusel, M. M.; Plant, A. J.	Barriers to immunisation in general practice	Australian and New Zealand Journal of Public Health	0.82
1986	Bhaskaram, P.; Radhakrishna, K. V.; Madhusudan, J.	Seroepidemiological study to determine age for measles vaccination.	The Indian journal of medical research	0.82
1998	Bond, Lyndal; Nolan, Terry; Pattison, Pip; Carlin, John	Vaccine preventable diseases and immunisations: a qualitative study of mothers? Perceptions of severity, susceptibility, benefits and barriers	Australian and New Zealand journal of public health	0.82
2009	Bondy, Jennifer N.; Thind, Amardeep; Koval, John J.; Speechley, Kathy N.	Identifying the determinants of childhood immunization in the Philippines	Vaccine	0.82	PHL
2005	Bronte-Tinkew, Jacinta; Dejong, Gordon F.	Do household structure and household economic resources predict childhood immunization? Evidence from Jamaica and Trinidad and Tobago	Population Research and Policy Review	0.82
1990	Camacho-Amor, M. L.; Valdespino-Gomez, J. L.; Ayala-Gonzalez, M.; Diaz-Ortega, J. L.; Gonzalez-Velazquez, M. S.; Morales-Romo, A.; Chávez-San Juan, R.	Evaluation of the cold chain and follow-up of the potency of the antimeasles vaccine in the field	Boletin medico del Hospital Infantil de Mexico	0.82				measles
2009	Carr, Christine; Byles, Julie; Durrheim, David	Practice nurses best protect the vaccine cold chain in general practice	The Australian Journal of Advanced Nursing	0.82
2008	Clements, C. John; Nshimirimanda, Deo; Gasasira, Alex	Using immunization delivery strategies to accelerate progress in Africa towards achieving the Millennium Development Goals	Vaccine	0.82		Africa
2002	Gazmararian, Julie A.; Oster, Natalia V.; Green, Diane C.; Schuessler, Linda; Howell, Kelly; Davis, Janona; Krovisky, Marybeth; Warburton, Samuel W.	Vaccine storage practices in primary care physician offices: assessment and intervention	American journal of preventive medicine	0.82
2007	Ghosh, Tista S.; Patnaik, Jennifer L.; Bennett, Anne; Trefren, Lynn; Vogt, Richard L.	Assessment of missing immunizations and immunization-related barriers among WIC populations at the local level	Public Health Reports	0.82
2003	Glezen, W. Paul	Effect of maternal antibodies on the infant immune response	Vaccine	0.82
1998	Gold, Michael S.; Kemp, Ann E.; Osbourne, Maggi	Counting the cost of disrupting the vaccine cold chain.	The Medical journal of Australia	0.82
1972	Henderson, D. A.; Labusquire, R.; Nicholson, C. C.; Rey, M.; Ristori, C.; Dow, P. J.; Saroso, J. S.; Millar, J. D.	Design of immunization programmes for developing countries	Paediatrica Indonesiana	0.82		Developing Countries
2003	Isik, Nilgun; Uzel, Nedret; Gokcay, Gulbin; Kilic, Ayse; Yilmaz, Gulden; Sadikoglu, Banu; Diri, Sanem	Seroconversion after measles vaccination at nine and fifteen months of age	The Pediatric infectious disease journal	0.82
2010	Jessop, L. J.; Kelleher, C. C.; Murrin, C.; Lotya, J.; Clarke, A. T.; O'Mahony, D.; Fallon, U. B.; Johnson, H.; Bury, G.; Murphy, A. W.; Lifeways Cohort Study Steering Group	Determinants of partial or no primary immunisations	Archives of Disease in Childhood	0.82
2004	John, Sushil; Lalitha, G.; George, Kuryan; Joseph, Abraham	Serological response to early measles vaccination	Journal of tropical pediatrics	0.82
2011	Kachimba, Juness	Factors contributing to low tetanus toxoid immunization coverage among women of child bearing age in Luanshya district.	University of Zambia	0.82	ZMB			tetanus
1993	Konradsen, H. B.; Henrichsen, J.; Wachmann, H.; Others	The influence of genetic factors on the immune response as judged by pneumococcal vaccination of mono-and dizygotic Caucasian twins	Clinical & Experimental Immunology	0.82				pneumo
2006	Loevinsohn, Benjamin; Hong, Rathavuth; Gauri, Varun	Will more inputs improve the delivery of health services?: Analysis of district vaccination coverage in Pakistan	The International journal of health planning and management	0.82
2003	Manjunath, U.; Pareek, R. P.; Others	Maternal knowledge and perceptions aboutthe routine immunization programme-a study in a semiurban area in Rajasthan.	Indian journal of medical sciences	0.82
1998	Nr, Aswar; Pg, Deotale; Km, Kale; Js, Bhawalkar; Vr, Dhage	Sociomedical correlates of missed opportunities for immunisation.	Indian journal of public health	0.82
1990	Orenstein, Walter A.; Atkinson, William; Mason, Dean; Bernier, Roger H.	Barriers to vaccinating preschool children	Journal of health care for the poor and underserved	0.82
2007	Patel, Manish M.; Janssen, Alan P.; Tardif, Richard R.; Herring, Mark; Parashar, Umesh D.	A qualitative assessment of factors influencing acceptance of a new rotavirus vaccine among health care providers and consumers	BMC pediatrics	0.82				rotavirus
2006	Pickering, Larry K.; Wallace, Gregory; Rodewald, Lance	Too hot, too cold: Issues with vaccine storage	Pediatrics	0.82
2003	Ray, S. K.; Dasgupta, S.; Dobe, M.; Biswas, R.; Mehta, P.; Baishya, A. C.	An evaluation of routine immunization coverage in some districts of West Bengal and Assam.	Indian journal of public health	0.82
2007	Shah, Shaheen; Nisar, Nighat; Qadri, Majid Hafeez	Knowledge regarding hepatitis-B among EPI vaccinators working in district South, Karachi	Pakistan Journal of Medical Sciences	0.82
2009	Sinno, Durriyah D.; Shoaib, Hikma A.; Musharrafieh, Umayyah M.; Hamadeh, Ghassan N.	Prevalence and predictors of immunization in a health insurance plan in a developing country	Pediatrics International	0.82	LBN
2001	Smith, A.; Mccann, R.; Mckinlay, I.	Second dose of MMR vaccine: health professionals' level of confidence in the vaccine and attitudes towards the second dose.	Communicable disease and public health/PHLS	0.82
2005	Stampi, Serena; Ricci, Rita; Ruffilli, Isa; Zanetti, Franca	Compulsory and recommended vaccination in Italy: evaluation of coverage and non-compliance between 1998-2002 in Northern Italy	BMC Public Health	0.82
1997	Taylor, J. A.; Darden, P. M.; Slora, E.; Hasemeier, C. M.; Asmussen, L.; Wasserman, R.	The influence of provider behavior, parental characteristics, and a public policy initiative on the immunization status of children followed by private pediatricians: a study from Pediatric Research in Office Settings	Pediatrics	0.82
2002	Taylor, James A.; Darden, Paul M.; Brooks, Dennis A.; Hendricks, J. W.; Wasserman, Richard C.; Bocian, Alison B.; Pediatric Research In Office Settings; National Medical Association	Association between parents' preferences and perceptions of barriers to vaccination and the immunization status of their children: a study from Pediatric Research in Office Settings and the National Medical Association	Pediatrics	0.82
1992	Thakker, Yogini; Woods, Sheila	Storage of vaccines in the community: weak link in the cold chain?	BMJ	0.82
2003	Verstraeten, Thomas; Jumaan, Aisha O.; Mullooly, John P.; Seward, Jane F.; Izurieta, Hector S.; Destefano, Frank; Black, Steven B.; Chen, Robert T.; Others	A retrospective cohort study of the association of varicella vaccine failure with asthma, steroid use, age at vaccination, and measles-mumps-rubella vaccination	Pediatrics	0.82				measles, mumps, rubella, varicella
1996	Vk, Tohani; G, Boyle; T, Moore	Haemophilus influenzae type b (Hib) vaccination and uptake predictors in Northern Ireland.	Communicable disease report. CDR review	0.82
1989	Alto, W. A.; Alk, S.; Pinau, D.; Polume, H.	Improving immunization coverage, a comparison between traditional MCH teams and MCH teams plus aid post orderlies	Papua and New Guinea Medical Journal	0.81
2004	Andreae, Margie C.; Freed, Gary L.; Katz, Samuel L.	Safety concerns regarding combination vaccines: the experience in Japan	Vaccine	0.81
2001	Caballero-Hoyos, R.; Villasenor-Farias, M.; Hidalgo-San Martin, A.; Pando-Moreno, M.	Vaccination messages foster mobilization and high coverage in Mexico	Gaceta medica de Mexico	0.81
2009	Djibuti, Mamuka; Gotsadze, George; Zoidze, Akaki; Mataradze, George; Esmail, Laura C; Kohler, Jillian	The role of supportive supervision on immunization program outcome - a randomized field trial from Georgia	BMC International Health and Human Rights	0.81
2012	Hyde, Terri B.; Dentz, Holly; Wang, Susan A.; Burchett, Helen E.; Mounier-Jack, Sandra; Mantel, Carsten F.; Group, New Vaccine Introduction Impact Published Literature Working; Others	The impact of new vaccine introduction on immunization and health systems: a review of the published literature	Vaccine	0.81			1
1993	Jabaaij, L.; Grosheide, P. M.; Heijtink, R. A.; Duivenvoorden, H. J.; Ballieux, R. E.; Vingerhoets, Ajjm	Influence of perceived psychological stress and distress on antibody response to low dose rDNA hepatitis B vaccine	Journal of Psychosomatic Research	0.81				hep
2006	Jackson, Ateesha D.	Health disparities and barriers to immunization	APHA Annual Meeting	0.81
2012	Ladner, Joël; Besson, Marie-Hélène; Hampshire, Rachel; Tapert, Lisa; Chirenje, Mike; Saba, Joseph	Assessment of eight HPV vaccination programs implemented in lowest income countries	BMC public health	0.81	Low Income Countries			hpv
2009	Lindley, Megan C.; Shen, Angela K.; Orenstein, Walter A.; Rodewald, Lance E.; Birkhead, Guthrie S.	Financing the delivery of vaccines to children and adolescents: challenges to the current system	Pediatrics	0.81
2005	May, Thomas	Public communication, risk perception, and the viability of preventive vaccination against communicable diseases	Bioethics	0.81
2008	Mitchell, Andrew D.; Bossert, Thomas J.; Yip, Winnie; Mollahaliloglu, Salih	Health worker densities and immunization coverage in Turkey: a panel data analysis	Human resources for health	0.81
2015	Odone, Anna; Ferrari, Antonio; Spagnoli, Francesca; Visciarelli, Sara; Shefer, Abigail; Pasquarella, Cesira; Signorelli, Carlo	Effectiveness of interventions that apply new media to improve vaccine uptake and vaccine coverage: A systematic review	Human Vaccines & Immunotherapeutics	0.81			1
2006	Ouedraogo, L.T.; Ouedraogo, S.M.; Ouedraogo, Z.T.; Traore-Ouedraogo, R.; Kam, L.; Sawadogo, A.; Sondo, B.	Factors for non-observance of the extended program timetable for vaccination in health districts: the case of Bousse in Burkina Faso	Medecine et Maladies Infectieuses	0.81
1999	Perez-Cuevas, Ricardo; Reyes, Hortensia; Pego, Ulises; Tome, Patricia; Ceja, Karla; Flores, Sergio; Gutierrez, Gonzalo	Immunization promotion activities: are they effective in encouraging mothers to immunize their children?	Social Science & Medicine	0.81
2008	Vivancos, Roberto; Martinez, Rebeca	Performance assessment of the Ugandan national programme of immunization in Masindi: analysis of routine data	Journal of tropical pediatrics	0.81
1995	White, Gillian Eyres; Thomson, Alexn	As every good mother should'. Childhood immunization in New Zealand: a qualitative study	Health & Social Care in the Community	0.81
2014	World Health Organization; Unicef	WHO and UNICEF Joint Statement: Effective Vaccine management	WHO	0.81
1998	Alimonos, Kaliroi; Nafziger, Anne N.; Murray, James; Bertino, Joseph S.	Prediction of response to hepatitis B vaccine in health care workers: Whose titers of antibody to hepatitis B surface antigen should be determined after a three-dose series, and what are the implications in terms of cost-effectiveness?	Clinical infectious diseases	0.8				hep
2010	Amin, Ruhul; Shah, Nirali M.; Becker, Stan	Socioeconomic factors differentiating maternal and child health-seeking behavior in rural Bangladesh: A cross-sectional analysis	International Journal for Equity in Health	0.8	BGD
2008	Andrus, Jon Kim; Sherris, Jacqueline; Fitzsimmons, John W.; Kane, Mark A.; Aguado, M. Teresa	Introduction of human papillomavirus vaccines into developing countries-international strategies for funding and procurement	Vaccine	0.8		Developing Countries		hpv
2004	Arya, Subhash C.; Agarwal, Nirmala	Efficacy of measles vaccine interlinked with potency and storage	Acta tropica	0.8				measles
2011	Assi, Tina-Marie; Brown, Shawn T.; Djibo, Ali; Norman, Bryan A.; Rajgopal, Jayant; Welling, Joel S.; Chen, Sheng-I.; Bailey, Rachel R.; Kone, Souleymane; Kenea, Hailu; Others	Impact of changing the measles vaccine vial size on Niger's vaccine supply chain: a computational model	BMC public health	0.8	NER			measles
2013	Assi, Tina-Marie; Brown, Shawn T.; Kone, Souleymane; Norman, Bryan A.; Djibo, Ali; Connor, Diana L.; Wateska, Angela R.; Rajgopal, Jayant; Slayton, Rachel B.; Lee, Bruce Y.	Removing the regional level from the Niger vaccine supply chain	Vaccine	0.8	NER
2003	Basics, Ii; Unepi	Increasing Immunization Coverage in Uganda: The Community Problem Solving and Strategy Development Approach	UNEPI	0.8	UGA
1995	Bhuiya, Abbas; Bhuiy, Ismat; Chowdhury, Mushtaque	Factors affecting acceptance of immunization among children in rural Bangladesh	Health policy and planning	0.8	BGD
2002	Bishai, David; Suzuki, Emi; Mcquestion, Michael; Chakraborty, Jyostnamoy; Koenig, Michael	The role of public health programmes in reducing socioeconomic inequities in childhood immunization coverage	Health Policy and Planning	0.8
1989	Blanchet, Therese	Perceptions of childhood diseases and attitudes towards immunization among slum dwellers Dhaka Bangladesh.	John Snow Resources for Child Health	0.8	BGD
2003	Bonu, Sekhar; Rani, Manju; Baker, Timothy D	The impact of the national polio immunization campaign on levels and equity in immunization coverage: evidence from rural North India	Social Science & Medicine	0.8
2012	Briere, Elizabeth C.; Ryman, Tove K.; Cartwright, Emily; Russo, Elizabeth T.; Wannemuehler, Kathleen A.; Nygren, Benjamin L.; Kola, Steve; Sadumah, Ibrahim; Ochieng, Cliff; Watkins, Margaret L.; Others	Impact of integration of hygiene kit distribution with routine immunizations on infant vaccine coverage and water treatment and handwashing practices of Kenyan mothers	Journal of Infectious Diseases	0.8
2004	Bundt, Thomas S.; Hu, Hsou-Mei	National examination of compliance predictors and the immunization status of children: precursor to a developmental model for health systems	Military Medicine	0.8
1993	Cheriyan, Elias	Monitoring the vaccine cold chain.	Archives of disease in childhood	0.8
1982	Cheyne, J.	Strengthening the vaccine cold chain.	World Health Forum	0.8
1987	Clancy, C.; Gelfman, D.	Strategy for improved utilization of the pneumococcal vaccine	Clinical Research	0.8				pneumo
1999	Cooper, Stewart; Erickson, Ann L.; Adams, Erin J.; Kansopon, Joe; Weiner, Amy J.; Chien, David Y.; Houghton, Michael; Parham, Peter; Walker, Christopher M.	Analysis of a successful immune response against hepatitis C virus	Immunity	0.8				hep
2003	Cotter, S.; Ryan, F.; Hegarty, H.; Mccabe, T. J.; Keane, E.	Immunisation: the views of parents and health professionals in Ireland.	Euro surveillance: bulletin Europeen sur les maladies transmissibles= European communicable disease bulletin	0.8
2003	Das, Jishnu; Das, Saumya	Trust, learning, and vaccination: a case study of a North Indian village	Social Science & Medicine	0.8
2006	De Timoteo Mavimbe, Joao Carlos; Muquingue, Humberto Nelson; Braa, Jorn; Bjune, Gunnar	Immunization coverage in Mozambique: from concepts to decision-making	Health policy	0.8
1994	Dennehy, Penelope H.; Peter, Georges; Saracen, Cheryl L.	Seroconversion rates to combined measles-mumps-rubella-varicella vaccine of children with upper respiratory tract infection	Pediatrics	0.8				measles, mumps, rubella, varicella
1995	Dewier, M.; Rashid, S.	A literature review on knowledge, attitudes and practices related to Expanded Programme of Immunization in Bangladesh	Dhaka: United Nations Children’s Fund	0.8	BGD		1
2003	Drain, Paul K.; Nelson, Carib M.; Lloyd, John S.	Single-dose versus multi-dose vaccine vials for immunization programmes in developing countries	Bulletin of the World Health Organization	0.8		Developing Countries
2011	Dudley, Lilian; Garner, Paul	Strategies for integrating primary health services in low- and middle-income countries at the point of delivery	Cochrane Database of Systematic Reviews	0.8		Low and Middle Income Countries
1991	Eng, E.; Naimoli, J.; Naimoli, G.; Parker, K. A.; Lowenthal, N.	The acceptability of childhood immunization to Togolese mothers: a sociobehavioral perspective	Health Education Quarterly	0.8	TGO
2001	Engl, S.; Loevinsohn, B.; Melgaard, B.; Kou, U.; Jha, P.	The Evidence Base for Interventions to Reduce Mortality from Vaccine-Preventable Diseases in Low and Middle-Income Countries.	WHO Commission on Macroeconomics and Health	0.8		Low and Middle Income Countries
2014	Esposito, Susanna; Principi, Nicola; Cornaglia, Giuseppe	Barriers to the vaccination of children and adolescents and possible solutions	Clinical Microbiology and Infection	0.8
2001	Faustini, A.; Spadea, T.; Fano, V.; Giorgi Rossi, P.; Sangalli, M.; Franco, E.; Perucci, C. A.	Factors Associated with Hepatitis B Virus Immunization Coverage at the Beginning of a Population Campaign in the Lazio Region, Italy	Preventive Medicine	0.8
2004	Finkelstein, Amy	Static and dynamic effects of health policy: Evidence from the vaccine industry	Quarterly Journal of Economics	0.8
2012	Gavrielov-Yusim, Natalie; Battat, Erez; Neumann, Lily; Friger, Michael; Balicer, Ran D.	Birth order and private voluntary immunization—a study of 110,902 children	Vaccine	0.8
2010	Gidengil, Courtney A.; Dutta-Linn, M. Maya; Messonnier, Mark L.; Rusinak, Donna; Lieu, Tracy A.	Financial barriers to the adoption of combination vaccines by pediatricians	Archives of Pediatrics & Adolescent Medicine	0.8
2001	Goldstein, Susan T.; Cassidy, William M.; Hodgson, Wesley; Mahoney, Francis J.	Factors Associated with Student Participation in a School-Based Hepatitis B Immunization Program	Journal of School Health	0.8
1999	Gradon, Jeremy D.; Lutwick, Larry I.	Maintaining and enhancing vaccine immunogenicity	Infectious disease clinics of North America	0.8
2000	Harrington, Peter M.; Woodman, Catherine; Shannon, William F.	Low immunisation uptake: Is the process the problem?	Journal of epidemiology and community health	0.8
2009	Hlsp	GAVI Health Systems Strengthening Support Evaluation 2009: Volume 1 Key Findings and Recommendations	GAVI	0.8
1993	Houtrouw, Susan M.; Carlson, Karen L.	The relationship between maternal characteristics, maternal vulnerability beliefs, and immunization compliance	Issues in comprehensive pediatric nursing	0.8
1993	Islam, M. H.; Islam, M. K.	A study on vaccine cold chain monitoring	J Preven Soc Med	0.8
2004	Jacobson, R. M.; Poland, G. A.	The genetic basis for measles vaccine failure	Acta Paediatrica	0.8				measles
2009	Jacques-Carroll, Lisa; Wang, Susan; Zhao, Zhen; Malik, Tasneem; David, Felicita	Hepatitis B vaccination coverage in newborns and vaccine supply policy	Archives of pediatrics & adolescent medicine	0.8				hep
1995	Karlsen, Klaus	Threatened child health through lack of immunization: Identification of risk groups in Uganda.	University of Ottawa	0.8	UGA
1994	Katende, Charles	The impact of access to health services on infant and child mortality in rural Uganda	African Population Studies	0.8	UGA
2000	Kendrick, Denise; Hewitt, Michael; Dewey, Michael; Elkan, Ruth; Blair, Mitch; Robinson, Jane; Williams, Debbie; Brummell, Kathy	The effect of home visiting programmes on uptake of childhood immunization: a systematic review and meta-analysis	Journal of Public Health	0.8			1
2008	Kim, H. Nina; Harrington, Robert D.; Van Rompaey, Stephen E.; Kitahata, Mari M.	Independent clinical predictors of impaired response to hepatitis B vaccination in HIV-infected persons	International journal of STD & AIDS	0.8				hep
2007	Kimmel, Sanford R.; Burns, Ilene Timko; Wolfe, Robert M.; Zimmerman, Richard Kent	Addressing immunization barriers, benefits, and risks	The Journal of Family Practice	0.8
2002	Knobler, Stacey L.; Mahmoud, Adel Af; Pray, Leslie A.	Vaccines: Research, Development, Production, and Procurement Issues	Institute of Medicine	0.8
1992	Kruskall, M. S.; Alper, Chester A.; Awdeh, Zuheir; Yunis, Edmond J.; Marcus-Bagley, Deborah	The immune response to hepatitis B vaccine in humans: inheritance patterns in families.	The Journal of experimental medicine	0.8				hep
2003	Kubba, A. K.; Taylor, P.; Graneek, B.; Strobel, S.	Non-responders to hepatitis B vaccination: a review.	Communicable disease and public health	0.8			1	hep
2006	Levine, Orin S.; O'Brien, Katherine L.; Knoll, Maria; Adegbola, Richard A.; Black, Steven; Cherian, Thomas; Dagan, Ron; Goldblatt, David; Grange, Adenike; Greenwood, Brian; Others	Pneumococcal vaccination in developing countries	The Lancet	0.8		Developing Countries		pneumo
2009	Levy, Barbara	Integrating HPV vaccination into your practice: overcoming common barriers	The Journal of Family Practice	0.8				hpv
2000	Lieu, Tracy A.; Black, Steven B.; Ray, G. Thomas; Martin, Kathleen E.; Shinefield, Henry R.; Weniger, Bruce G.	The hidden costs of infant vaccination	Vaccine	0.8
2003	Luman, Elizabeth T.; Mccauley, Mary Mason; Shefer, Abigail; Chu, Susan Y.	Maternal characteristics associated with vaccination of young children	Pediatrics	0.8
2005	Masanja, Honorati; Schellenberg, Joanna Armstrong; De Savigny, Don; Mshinda, Hassan; Victora, Cesar G.	Impact of Integrated Management of Childhood Illness on inequalities in child health in rural Tanzania	Health Policy and Planning	0.8
2003	Mash, D.; Aschenaki, K.; Kedamo, T.; Walternsperger, K.; Gebreyes, K.; Pasha, O.; Manoncourt, S.	Community and facility surveys illuminate the pathway to child survival in Liben Woreda, Ethiopia	East African medical journal	0.8
2007	Mashal, Taufiq; Nakamura, Keiko; Kizuki, Masashi; Seino, Kaoruko; Takano, Takehito	Impact of conflict on infant immunisation coverage in Afghanistan: a countrywide study 2000-2003	International Journal of Health Geographics	0.8
1997	Mccormick, L. K.; Bartholomew, L. K.; Lewis, M. J.; Brown, M. W.; Hanson, I. C.	Parental perceptions of barriers to childhood immunization: results of focus groups conducted in an urban population	Health Education Research	0.8
2005	Meyerhoff, A. S.; Jacobs, R. J.	Do too many shots due lead to missed vaccination opportunities? Does it matter?	Preventive medicine	0.8
2007	Minh Thang, Nguyen; Bhushan, Indu; Bloom, Erik; Bonu, Sekhar	Child immunization in Vietnam: situation and barriers to coverage	Journal of Biosocial Science	0.8	VNM
2008	Mugarura, Stephen; Rutaremwa, Gideon; Atuhaire, Lk	Knowledge, attitude and practices towards measles immunization in Bushenyi District, Uganda	Makerere University	0.8	UGA			measles
2002	Muhwezi, E.	What factors determine the coverage of national immunisation days (NIDS) and routine immunization?: the case of Busia District	Uganda Health Bulletin	0.8	KEN
2007	Mulumba, Jose Gaby Tshikuka; Daoud, Saada; Kabang, Bande	Raising parents' awareness of the benefits of immunization by using a visual aid tool	Tropical Doctor	0.8
2009	Muzumdar, Jagannath M.; Cline, Richard R.	Vaccine supply, demand, and policy: A primer	Journal of the American Pharmacists Association	0.8
2003	Nagdeve, D; Bharati, D	Urban-rural differentials in maternal and child health in Andhra Pradesh, India	Rural and remote health	0.8
2010	Nankabirwa, Victoria; Tylleskär, Thorkild; Tumwine, James K.; Sommerfelt, Halvor; Others	Maternal education is associated with vaccination status of infants less than 6 months in Eastern Uganda: a cohort study	BMC pediatrics	0.8	UGA
2006	Ndiritu, Moses; Cowgill, Karen D.; Ismail, Amina; Chiphatsi, Salome; Kamau, Tatu; Fegan, Gregory; Feikin, Daniel R.; Newton, Charles Rjc; Scott, J. Anthony G.	Immunization coverage and risk factors for failure to immunize within the Expanded Programme on Immunization in Kenya after introduction of new Haemophilus influenzae type b and hepatitis b virus antigens	BMC Public Health	0.8
2014	Ogembo, Javier Gordon; Manga, Simon; Nulah, Kathleen; Foglabenchi, Lily H.; Perlman, Stacey; Wamai, Richard G.; Welty, Thomas; Welty, Edith; Tih, Pius	Achieving high uptake of human papillomavirus vaccine in Cameroon: Lessons learned in overcoming challenges	Vaccine	0.8	CMR			hpv
2009	Okoko, Brown J.; Idoko, Olubukola T.; Adegbola, Richard A.	Prospects and challenges with introduction of a mono-valent meningococcal conjugate vaccine in Africa	Vaccine	0.8	Africa			mening
2010	Oladokun, R. E.; Adedokun, B. O.; Lawoyin, T. O.	Children not receiving adequate immunization in Ibadan, Nigeria: what reasons and beliefs do their mothers have?	Nigerian journal of clinical practice	0.8	NGA
2005	Organization, World Health; Others	Study protocol for temperature monitoring in the vaccine cold chain (WHO document WHO/IVB/05.01)	Geneva: WHO	0.8
2003	Padgett, David A.; Glaser, Ronald	How stress influences the immune response	Trends in immunology	0.8
1996	Perry, Henry B.; Nurani, Sufia; Quaiyum, A.; Jinnah, Sharma A.	Morbidity and Vaccine Research II Barriers to Immunization in the Slums of Dhaka City	Bangladesh: International Centre for Diarrhoeal Disease Reseach	0.8	BGD
2006	Peter, Georges	Tailoring the strategies to specific shortages: pneumococcal conjugate vaccine	Clinical infectious diseases	0.8				pneumo
2010	Pettit, Natasha N.; Depestel, Daryl D.; Malani, Preeti N.; Riddell Iv, James	Factors associated with seroconversion after standard dose hepatitis B vaccination and high-dose revaccination among HIV-infected patients	HIV clinical trials	0.8				hep
1992	Pillai, Vijayan K.; Conaway, Mark	Immunisation coverage in Lusaka, Zambia; implications of the social setting	Journal of biosocial science	0.8	ZMB
1990	Plotkin, S. A.	Of underimmunization and underfunding.	Hospital practice (Office ed.)	0.8
2013	Ports, Katie A.; Reddy, Diane M.; Rameshbabu, Anjali	Barriers and facilitators to HPV vaccination: perspectives from Malawian women	Women & health	0.8	MWI			hpv
1981	Rahman, Makhlisur; Chen, L. C.; Chakroborty, L.; Yunus, Md; Faruque, A. S.; Chowdhury, A. I.	Factors related to acceptance of tetanus toxoid immunization among pregnant women in a maternal-child health programme in rural Bangladesh.	International centre for diarrhoeal disease research (ICDDR, B)	0.8	BGD			tetanus
2011	Rajgopal, Jayant; Connor, Diana L.; Assi, Tina-Marie; Norman, Bryan A.; Chen, Sheng-I.; Bailey, Rachel R.; Long, Adrienne R.; Wateska, Angela R.; Bacon, Kristina M.; Brown, Shawn T.; Burke, Donald S.; Lee, Bruce Y.	The optimal number of routine vaccines to order at health clinics in low or middle income countries	Vaccine	0.8	Low and Middle Income Countries
2002	Ray, G. Thomas; Butler, Jay C.; Black, Steven B.; Shinefield, Henry R.; Fireman, Bruce H.; Lieu, Tracy A.	Observed costs and health care use of children in a randomized controlled trial of pneumococcal conjugate vaccine	The Pediatric infectious disease journal	0.8				pneumo
2013	Robertson, Laura; Mushati, Phyllis; Eaton, Jeffrey W.; Dumba, Lovemore; Mavise, Gideon; Makoni, Jeremiah; Schumacher, Christina; Crea, Tom; Monasch, Roeland; Sherr, Lorraine; Others	Effects of unconditional and conditional cash transfers on child health and development in Zimbabwe: a cluster-randomised trial	The Lancet	0.8
1997	Rodewald, Lance E.; Szilagyi, Peter G.; Holl, Jane; Shone, Laura R.; Zwanziger, Jack; Raubertas, Richard F.	Health insurance for low-income working families: effect on the provision of immunizations to preschool-age children	Archives of pediatrics & adolescent medicine	0.8
2008	Rodríguez-Cobo, Iria; Chen, Yen-Fu; Olowokure, Babatunde; Litchfield, Ian	Clinical and economic assessment of different general population strategies of pertussis vaccine booster regarding number of doses and age of application for reducing whooping cough disease burden: a systematic review	Vaccine	0.8			1	pertussis
2014	Root, Elisabeth Dowling; Lucero, Marilla; Nohynek, Hanna; Anthamatten, Peter; Thomas, Deborah Sk; Tallo, Veronica; Tanskanen, Antti; Quiambao, Beatriz P.; Puumalainen, Taneli; Lupisan, Socorro P.; Others	Distance to health services affects local-level vaccine efficacy for pneumococcal conjugate vaccine (PCV) among rural Filipino children	Proceedings of the National Academy of Sciences	0.8	PHL			pneumo
2006	Rwashana, A. S.; Williams, D. W.	An evaluation of healthcare policy in immunization coverage in Uganda. A case study on Uganda healthcare provision	Proceedings of the 24th International System Dynamics, 23-27 July, 2006, Nijmegen, The Netherlands	0.8	UGA
2014	Ryan, Rebecca; Santesso, Nancy; Lowe, Dianne; Hill, Sophie; Grimshaw, Jeremy; Prictor, Megan; Kaufman, Caroline; Cowie, Genevieve; Taylor, Michael	Interventions to improve safe and effective medicines use by consumers: an overview of systematic reviews	Cochrane Database of Systematic Reviews	0.8			1
2000	S, Chaturvedi; Op, Aggarwal	Measles, immunisation and disease: rapid epidemiological assessment in two trans-Yamuna villages of Delhi	Journal of the Indian Medical Association	0.8
2007	Samant, Y.; Lanjewar, H.; Block, L.; Parker, D.; Stein, B.; Tomar, G.	Relationship between vaccine vial monitors and cold chain infrastructure in a rural district of India	Rural and remote health	0.8	IND
2005	Sc, Soeung; Bm, Grundy; Ck, Ly; C, Samnang; M, Boreland; A, Brooks; J, Maynard; Ba, Biggs	Improving immunization coverage through budgeted microplans and sub-national performance agreements: early experience from Cambodia.	Asia-Pacific journal of public health / Asia-Pacific Academic Consortium for Public Health	0.8
2004	Sharma, Rashmi; Sharma, C. L.; Khajuria, Ruchi	The knowledge, attitude and practices regarding HBV infection of married women in the reproductive Age group living in cantonment Area Sunjawan Jammu	J Med Educ Res	0.8
1994	Simba, D. O.; Msamanga, G. I.	Use of cold-chain to assess vaccine exposure to adverse temperatures in rural Tanzania.	East African medical journal	0.8	TZA
2004	Stokley, Shannon; Maurice, Emmanuel; Smith, Philip J.; Klevens, R. Monina	Evaluation of invalid vaccine doses	American journal of preventive medicine	0.8
2005	Sturm, Lynne A.; Mays, Rose M.; Zimet, Gregory D.	Parental beliefs and decision making about child and adolescent immunization: from polio to sexually transmitted infections	Journal of Developmental & Behavioral Pediatrics	0.8				polio
2006	Suckling, R. M.; Taegtmeyer, Miriam; Nguku, P. M.; Al-Abri, S. S.; Kibaru, J.; Chakaya, J. M.; Tukei, P. M.; Gilks, C. F.	Susceptibility of healthcare workers in Kenya to hepatitis B: new strategies for facilitating vaccination uptake	Journal of Hospital Infection	0.8	KEN			hep
2014	Thornton, Daniel; Schreiber, Benjamin	Report to the GAVI Alliance Board: GAVI Alliance immunisation supply chain strategy	GAVI	0.8
1999	Tiwari, R. R.; Kulkarni, P. N.; Others	Delayed immunisation against vaccine preventable diseases-factors responsible among children under 5 years of age	Indian journal of medical sciences	0.8
2011	Tobin-West, C. I.; Alex-Hart, B. A.	Identifying Barriers and Sustainable Solution to Childhood Immunization in Khana Local Government Area of Rivers State, Nigeria	International quarterly of community health education	0.8	NGA
2007	Topuzo?Lu, Ahmet; Ay, Pinar; Hidiroglu, Seyhan; Gurbuz, Yucel	The barriers against childhood immunizations: a qualitative research among socio-economically disadvantaged mothers	The European Journal of Public Health	0.8
2002	Tugumisirize, F.; Tumwine, J. K.; Mworozi, E. A.	Missed opportunities and caretaker constraints to childhood vaccination in a rural area in Uganda	East African Medical Journal	0.8	UGA
2012	Uddin, Md Jasim; Saha, Nirod Chandra; Islam, Ziaul; Khan, Iqbal Ansary; Quaiyum, M. A.; Koehlmoos, Tracey Perez; Others	Improving low coverage of child immunization in rural hard-to-reach areas of Bangladesh: findings from a project using multiple interventions	Vaccine	0.8	BGD
2007	Unicef; National Rural Health Mission	Assessment cum training of vaccine and cold chain management in Odisha	UNICEF	0.8	IND
1992	Von Hedenström, Michael; Kahler, Wolfgang	The cold chain from manufacturer to vaccinator: experiments and experiences	Vaccine	0.8
2014	Wagenaar, Bradley H.; Gimbel, Sarah; Hoek, Roxanne; Pfeiffer, James; Michel, Cathy; Manuel, João Luis; Cuembelo, Fatima; Quembo, Titos; Afonso, Pires; Gloyd, Stephen; Others	Stock-outs of essential health products in Mozambique–longitudinal analyses from 2011 to 2013	Tropical Medicine & International Health	0.8	MOZ
2004	Waters, Hugh R.; Dougherty, Leanne; Tegang, Simon-Pierre; Nhan, Tran; Wiysonge, Charles Shey; Kanya, Long; Wolfe, Nathan D.; Burke, Donald S.	Coverage and costs of childhood immunizations in Cameroon	Bulletin of the World Health Organization	0.8	CMR
2009	Weiss, William M.; Winch, Peter J.; Burnham, Gilbert	Factors associated with missed vaccination during mass immunization campaigns	Journal of health, population, and nutrition	0.8
1999	Wenger, Jay D.; Difabio, Jose-Luis; Landaverde, Jose Mauricio; Levine, Orin S.; Gaafar, Taki	Introduction of Hib conjugate vaccines in the non-industrialized world: experience in four ‘newly adopting’countries	Vaccine	0.8		Developing Countries		hib
1996	White, C.; Lines, D.	Barriers to hepatitis B immunization in infancy	Journal of Paediatrics and Child Health	0.8				hep
2013	Wigle, Jannah; Coast, Ernestina; Watson-Jones, Deborah	Human papillomavirus (HPV) vaccine implementation in low and middle-income countries (LMICs): health system experiences and prospects	Vaccine	0.8	Low and Middle Income Countries			hpv
1995	Wong, E. K.; Bodsworth, Neil J.; Slade, Margaret A.; Mulhall, Brian P.; Donovan, Basil	Response to hepatitis B vaccination in a primary care setting: influence of HIV infection, CD4+ lymphocyte count and vaccination schedule.	International journal of STD & AIDS	0.8				hep
2005	Wroe, Abigail L.; Bhan, Angela; Salkovskis, Paul; Bedford, Helen	Feeling bad about immunising our children	Vaccine	0.8
2005	Xie, Jipan; Dow, William H.	Longitudinal study of child immunization determinants in China	Social Science & Medicine	0.8	CHN
2007	Y, Solis; L, Bolte; J, Johnson; J, Cerda; M, Potin	Adherence to immunization among children with special health care needs.	Revista chilena de infectologia : organo oficial de la Sociedad Chilena de Infectologia	0.8
2013	Zheng, Wang; Chun-Yue, Zhou; Xiang-Pei, Hu	A simulation-based method for evaluating the reliability of vehicle routing schemes in the vaccine delivery with vehicle breakdown	Management Science and Engineering (ICMSE), 2013 International Conference on	0.8
1994	Zimicki, S.; Hornik, R. C.; Verzosa, C. C.; Hernandez, J. R.; De Guzman, E.; Dayrit, M.; Fausto, A.; Lee, M. B.; Abad, M.	Improving vaccination coverage in urban areas through a health communication campaign: the 1990 Philippine experience	Bulletin of the World Health Organization	0.8
2011	Zuber, Patrick Lf; El-Ziq, Ibrahim; Kaddar, Miloud; Ottosen, Ann E.; Rosenbaum, Katinka; Shirey, Meredith; Kamara, Lidija; Duclos, Philippe	Sustaining GAVI-supported vaccine introductions in resource-poor countries	Vaccine	0.8		Low Income Countries
1996	Acu, F. D.; Adedeji, A. A.; Esan, J. S.; Odusanya, O. G.	Live viral vaccine potency: an index for assessing the cold chain system	Public health	0.79
2007	Agosti, Jan M.; Goldie, Sue J.	Introducing HPV vaccine in developing countries—key challenges and issues	New England Journal of Medicine	0.79		Developing Countries		hpv
2007	Allred, Norma J.; Wooten, Karen G.; Kong, Yuan	The association of health insurance and continuous primary care in the medical home on vaccination coverage for 19- to 35-month-old children	Pediatrics	0.79
2002	Ayala Cerna, Carlos; Kroeger, Axel	Health sector reform in Colombia and its effects on tuberculosis control and immunization programs	Cadernos de Saude Publica	0.79
2004	Bardenheier, Barbara H.; Yusuf, Hussain R.; Rosenthal, Jorge; Santoli, Jeanne M.; Shefer, Abigail M.; Rickert, Donna L.; Chu, Susan Y.	Factors associated with underimmunization at 3 months of age in four medically underserved areas.	Public health reports	0.79
2013	Barman, Debjani; Dutta, Arijita	Access and barriers to immunization in West Bengal, India: quality matters	Journal of Health, Population, and Nutrition	0.79	IND
1992	Bennett, P.; Smith, C.	Parents attitudinal and social influences on childhood vaccination	Health Education Research	0.79
2009	Biellik, Robin; Levin, Carol; Mugisha, Emmanuel; Lamontagne, D. Scott; Bingham, Allison; Kaipilyawar, Satish; Gandhi, Sanjay	Health systems and immunization financing for human papillomavirus vaccine introduction in low-resource settings	Vaccine	0.79				hpv
1992	Bishai, David M.; Bhatt, Sucheta; Miller, Lee T.; Hayden, Gregory F.	Vaccine storage practices in pediatric offices	Pediatrics	0.79
2003	Bosu, William K.; Essel-Hun, Mercy; Adjei, Sam; Strebel, Peter	Progress in the Control of Measles in Ghana, 1980-2000	Journal of Infectious Diseases	0.79
2004	Brad Schwartz, J.; Bhushan, Indu	Improving immunization equity through a public-private partnership in Cambodia	Bulletin of the World Health Organization	0.79
2001	Brenner, Ruth A.; Simons-Morton, Bruce G.; Bhaskar, Brinda; Das, Abhik; Clemens, John D.; Others	Prevalence and predictors of immunization among inner-city infants: a birth cohort study	Pediatrics	0.79
2012	Chaudhri, Rohit; Borriello, Gaetano; Anderson, Richard	Pervasive computing technologies to monitor vaccine cold chains in developing countries	IEEE Pervasive Computing. Special issue on Information and Communication Technologies for Development	0.79		Developing Countries
1999	Committee, National Vaccine Advisory; Others	Strategies to sustain success in childhood immunizations	JAMA	0.79
2010	Danis, K.; Georgakopoulou, T.; Stavrou, T.; Laggas, D.; Panagiotopoulos, T.	Socioeconomic factors play a more important role in childhood vaccination coverage than parental perceptions: a cross-sectional study in Greece	Vaccine	0.79	GRC
2006	Dayan, Gustavo H.; Shaw, Kate M.; Baughman, Andrew L.; Orellana, Liliana C.; Forlenza, Raul; Ellis, Alejandro; Chaui, Jorge; Kaplan, Silvia; Strebel, Peter	Assessment of Delay in Age-appropriate Vaccination Using Survival Analysis	American Journal of Epidemiology	0.79
2003	De Courval, François P.; De Serres, Gaston; Duval, Bernard	Varicella vaccine: factors influencing uptake	Canadian Journal of Public Health = Revue Canadienne De Santé Publique	0.79				varicella
1998	Evans, M. R.; Thomas, D. R.	A retrospective cohort study of risk factors for missing preschool booster immunisation	Archives of Disease in Childhood	0.79
2013	Gill, Christopher J.; Young, Mark; Schroder, Kate; Carvajal-Velez, Liliana; Mcnabb, Marion; Aboubaker, Samira; Qazi, Shamim; Bhutta, Zulfiqar A.	Bottlenecks, barriers, and solutions: results from multicountry consultations focused on reduction of childhood pneumonia and diarrhoea deaths	The Lancet	0.79				pneumo
2000	Goodman, Karen J.; Wu, Judy S.; Frerichs, Ralph R.	Compliance with Childhood Immunizations in Kern County, California	Journal of Immigrant Health	0.79
1999	Gore, P.; Madhavan, S.; Curry, D.; Mcclung, G.; Castiglia, M.; Rosenbluth, S. A.; Smego, R. A.	Predictors of childhood immunization completion in a rural population	Social Science & Medicine	0.79
1993	Gyorkos, Theresa W.; Tannenbaum, Terry N.; Abrahamowicz, Michal; Bédard, Lucie; Carsley, John; Franco, Eliane D.; Delage, Gilles; Miller, Mark A.; Lamping, Donna L.; Grover, Steven A.	Evaluation of the effectiveness of immunization delivery methods.	Canadian Journal of Public Health	0.79
2013	Isenor, Jennifer; Bowles, Susan; Edwards, Nicholas	Impact of pharmacists as immunizers on vaccination rates, vaccine-preventable morbidity and mortality, safety, and cost effectiveness: a systematic review of the literature	PROSPERO	0.79			1
2011	Jauregui, Barbara; Sinha, Anushua; Clark, Andrew D.; Bolanos, Brenda M.; Resch, Stephen; Toscano, Cristiana M.; Matus, Cuauhtemoc Ruiz; Andrus, Jon K.	Strengthening the technical capacity at country-level to make informed policy decisions on new vaccine introduction: lessons learned by PAHO's ProVac Initiative	Vaccine	0.79
1992	Jones, K.; Fasher, B.; Hanson, R.; Burgess, M.; Isaacs, D.; Joshi, P.; Blanch, R.; Byrne, J.	Immunization status of Casualty attenders: Risk factors for non-compliance and attitudes to'on the spot' immunization	Journal of Paediatrics and Child Health	0.79
1992	Kaan, J. A.; Van Vlokhoven, P. C. A.; Schneeberger, P. M.; Nijhof, W.	Immunogenicity of measles vaccine from a hospital based and outreach programme in rural Kenya	Tropical doctor	0.79
1991	Kambarami, R. A.; Nathoo, K. J.; Nkrumah, F. K.; Pirie, D. J.	Measles epidemic in Harare, Zimbabwe, despite high measles immunization coverage rates.	Bulletin of the World Health Organization	0.79
2011	Kaufmann, Judith R.; Miller, Roger; Cheyne, James	Vaccine supply chains need to be better funded and strengthened, or lives will be at risk	Health Affairs	0.79
2004	Kurian, Seira; Sherin, Kevin M.	Optimizing vaccine availability and utilization: Position statement of the American College of Preventive Medicine	American journal of preventive medicine	0.79
2013	Lantos, John D.	Why money will not cure under-immunization	Human vaccines & immunotherapeutics	0.79
1994	Lieu, T. A.; Black, S. B.; Ray, P.; Chellino, M.; Shinefield, H. R.; Adler, N. E.	Risk factors for delayed immunization among children in an HMO	American Journal of Public Health	0.79
2002	Lieu, Tracy A.; Finkelstein, Jonathan A.; Adams, Melissa M.; Miroshnik, Irina L.; Lett, Susan M.; Palfrey, Sean; Freed, Gary L.; Kleinman, Ken; Ray, G. Thomas; Platt, Richard	Pediatricians' views on financial barriers and values for pneumococcal vaccine for children	Ambulatory pediatrics	0.79				pneumo
2004	Mcmurray, Robert; Cheater, Francine M.; Weighall, Anna; Nelson, Carolyn; Schweiger, Martin; Mukherjee, Suzanne	Managing controversy through consultation: a qualitative study of communication and trust around MMR vaccination decisions	The British Journal of General Practice: The Journal of the Royal College of General Practitioners	0.79				measles, mumps, rubella
1999	Middleman, Amy B.; Robertson, Laura M.; Young, Connie; Durant, Robert H.; Emans, S. Jean	Predictors of time to completion of the hepatitis B vaccination series among adolescents	Journal of adolescent health	0.79				hep
2004	Morris, Saul S; Flores, Rafael; Olinto, Pedro; Medina, Juan Manuel	Monetary incentives in primary health care and effects on use and coverage of preventive health care interventions in rural Honduras: cluster randomised trial	The Lancet	0.79
1990	Nasseri, K.; Latifi, M.; Azordegan, F.; Shafii, F.; All-E-Agha, R.	Determinants of partial participation in the immunization programmes in Iran	Social Science & Medicine	0.79	IRN
2007	Niederhauser, Victoria P.; Markowitz, Malama	Barriers to immunizations: Multiethnic parents of under-and unimmunized children speak	Journal of the American Academy of nurse practitioners	0.79
1990	Organization, World Health; Others	TT vaccine—safer out of the cold chain	Geneva: World Health Organization	0.79
2002	Partha, De; Bhattacharya, B. N.	Determinants of child immunization in four less-developed states of north India	Journal of Child Health Care	0.79	IND
2013	Path; World Health Organization	Integrating the supply chains of vaccines and other health commodities	WHO	0.79
1977	Peckham, Catherine S.; Marshall, W. C.; Dudgeon, J. A.	Rubella vaccination of schoolgirls: factors affecting vaccine uptake.	BMJ	0.79				rubella
2012	Pereira, Jennifer A.; Quach, Susan; Heidebrecht, Christine L.; Quan, Sherman D.; Kolbe, Faron; Finkelstein, Michael; Kwong, Jeffrey C.; Public Health Agency Of Canada/Canadian Institutes Of Health Research Influenza Research Network (Pcirn) Vaccine Coverage Theme Group	Barriers to the use of reminder/recall interventions for immunizations: a systematic review	BMC medical informatics and decision making	0.79			1
2010	Prinja, Shankar; Gupta, Madhu; Singh, Amarjeet; Kumar, Rajesh	Effectiveness of planning and management interventions for improving age-appropriate immunization in rural India	Bulletin of the World Health Organization	0.79	IND
2002	Prislin, Radmila; Sawyer, Mark H.; Nader, Philip R.; Goerlitz, Maureen; De Guire, Michelle; Ho, Sandy	Provider-staff discrepancies in reported immunization knowledge and practices	Preventive medicine	0.79
2011	Sabot, Oliver; Yadav, Prashant; Zaffran, Michel	Maximizing every dose and dollar: the imperative of efficiency in vaccine delivery	Impact and innovation series. Seattle, WA: National Bureau of Asian Research	0.79
1993	Salsberry, Pamela J.; Nickel, Jennie T.; Mitch, Roberta	Why aren't preschoolers immunized? A comparison of parents' and providers' perceptions of the barriers to immunizations	Journal of community health nursing	0.79
1997	Senanayake, Manouri P.; De Silva, T. U.	Vaccine storage conditions in clinics in Colombo.	The Ceylon medical journal	0.79	LKA
2000	Sezer, S.; Özdemir, F. N.; Güz, G.; Arat, Z.; Colak, T.; Sengul, S.; Turan, M.; Haberal, A.; Erdal, R.	Factors influencing response to hepatitis B virus vaccination in hemodialysis patients	Transplantation proceedings	0.79				hep
2013	Shahab, Faseeh; Hussain, Hamid; Gul, Hamdan	Vaccination status and causes of under vaccination in paediatric patients admitted at Khyber teaching hospital Peshawar	Journal of Postgraduate Medical Institute	0.79	PAK
2005	Stefanacci, Richard G.	Creating artificial barriers to vaccinations	Journal of the American Medical Directors Association	0.79
2000	Suresh, K.; Saxena, Deepak	Trends and determinants of immunisation coverage in India.	Journal of the Indian Medical Association	0.79
2000	Szilagyi, Peter G.; Humiston, Sharon G.; Shone, Laura Pollard; Barth, Richard; Kolasa, Maureen S.; Rodewald, Lance E.	Impact of vaccine financing on vaccinations delivered by Health Department clinics.	American journal of public health	0.79
1994	Szilagyi, Peter G.; Roghmann, Klaus J.; Campbell, James R.; Humiston, Sharon G.; Winter, Nancy L.; Raubertas, Richard F.; Rodewald, Lance E.	Immunization practices of primary care practitioners and their relation to immunization levels	Archives of pediatrics & adolescent medicine	0.79
2011	Takum, Tana; Padung, D.; Joshua, Vasna; Manickam, P.; Murhekar, Manoj V.	Programmatic and beneficiary-related factors for low vaccination coverage in Papum Pare district, Arunachal Pradesh, India	Journal of Tropical Pediatrics	0.79	IND
2007	Techathawat, Sirirat; Varinsathien, Porpit; Rasdjarmrearnsook, Aimorn; Tharmaphornpilas, Piyanit	Exposure to heat and freezing in the vaccine cold chain in Thailand	Vaccine	0.79	THA
2007	Ungulkraiwit, Prayut; Jongjirawisan, Yongyuth; Atamasirikul, Kalayanee; Sungkanuparph, Somnuek	Factors for predicting successful immune response to hepatitis B vaccination in HIV-1 infected patients.	Southeast Asian Journal of Tropical Medicine and Public Health	0.79				hep
2011	Unicef India Country Office	A Report on Effective Vaccine Management in Gujarat	UNICEF	0.79	IND
2009	Wallace, A.; Dietz, V.; Cairns, K. L.	Integration of immunization services with other health interventions in the developing world: what works and why? Systematic literature review	Tropical Medicine & International Health	0.79		Developing Countries	1
2009	Wei, Feifei; Mullooly, John P.; Goodman, Mike; Mccarty, Maribet C.; Hanson, Ann M.; Crane, Bradley; Nordin, James D.	Identification and characteristics of vaccine refusers	BMC pediatrics	0.79
1988	Anderson, Porter; Insel, Richard A.	Prospects for overcoming maturational and genetic barriers to the human antibody response to the capsular polysaccharide of Haemophilus influenzae type b	Vaccine	0.78				hib
2002	Baker, D. J.; Jeram, J.; Reid, L. A.	Failure of the vaccine cold chain following modification of a domestic refrigerator.	The New Zealand medical journal	0.78
1985	Bamisaiye, A.	Utilisation of child health services in developing countries	Child Health in the Tropics	0.78	Developing Countries
2012	Banura, Cecily; Mirembe, Florence M.; Katahoire, Anne R.; Namujju, Proscovia B.; Mbidde, Edward K.	Universal routine HPV vaccination for young girls in Uganda: a review of opportunities and potential obstacles	Infectious agents and cancer	0.78	UGA		1	hpv
1994	Batson, Amie; Evans, Peter; Milstien, Julie B.	The crisis in vaccine supply: a framework for action	Vaccine	0.78
2001	Bautista-Lopez, Norma L.; Vaisberg, Abraham; Kanashiro, Rosa; Hernandez, Herminio; Ward, Brian J.	Immune response to measles vaccine in Peruvian children	Bulletin of the World Health Organization	0.78
1999	Bjornson, Gordean L.; Scheifele, David W.; Lajeunesse, Carol; Bell, Alison	Effect of reminder notices on the timeliness of early childhood immunizations	Paediatrics & child health	0.78
2008	Chopra, Mickey; Munro, Salla; Lavis, John N.; Vist, Gunn; Bennett, Sara	Effects of policy options for human resources for health: an analysis of systematic reviews	The Lancet	0.78			1
2003	Chowdhury, A. Mushtaque R.; Bhuiya, Abbas; Mahmud, Simeen; Salam, Akm Abdus; Karim, Fazlul	Immunization divide: Who do get vaccinated in Bangladesh?	Journal of Health, Population and Nutrition	0.78	BGD
1992	Clancy, Carolyn M.; Gelfman, Daniel; Poses, Roy M.	A strategy to improve the utilization of pneumococcal vaccine	Journal of general internal medicine	0.78				pneumo
1990	Coetzee, N.; Yach, D.; Blignaut, R.; Fisher, S. A.	Measles vaccination coverage and its determinants in a rapidly growing peri-urban area	South African Medical Journal	0.78				measles
2000	Dicko, M.; Oni, A.-Qo; Ganivet, S.; Kone, S.; Pierre, L.; Jacquet, B.	Safety of immunization injections in Africa: not simply a problem of logistics	Bulletin of the World Health Organization	0.78		Africa
2002	Emond, Alan; Pollock, Jon; Costa, Nilma Da; Maranhao, Tecia; Macedo, Albanita	The effectiveness of community-based interventions to improve maternal and infant health in the Northeast of Brazil	Revista Panamericana de Salud Publica	0.78
1996	Falvo, Cathey; Win, Pe Thet; Horowitz, Harold W.	Assessment of an Adult Population's Knowledge Regarding Vaccine-Preventable Diseases	Journal of travel medicine	0.78
2011	Fernandez, Renae C.; Awofeso, Niyi; Rammohan, Anu	Determinants of apparent rural-urban differentials in measles vaccination uptake in Indonesia	Rural and Remote Health	0.78	IDN			measles
1995	Finnegan, P.; Howell, F.	Storage and handling of vaccines by family doctors.	Irish medical journal	0.78
2009	Ford, Carol A.; English, Abigail; Davenport, Amy F.; Stinnett, Amy J.	Increasing adolescent vaccination: barriers and strategies in the context of policy, legal, and financial issues	Journal of Adolescent Health	0.78
2012	Gargano, Lisa M.; Thacker, Naveen; Choudhury, Panna; Weiss, Paul S.; Pazol, Karen; Bahl, Sunil; Jafari, Hamid S.; Arora, Manisha; Orenstein, Walter A.; Hughes, James M.; Omer, Saad B.	Attitudes of pediatricians and primary health center physicians in India concerning routine immunization, barriers to vaccination, and missed opportunities to vaccinate	The Pediatric Infectious Disease Journal	0.78	IND
2006	Gaudin, Sylvestre; Yazbeck, Abdo S.	Immunization in india 1993-1999: Wealth, gender, and regional inequalities revisited	Social Science & Medicine	0.78
2000	Glaser, Ronald; Sheridan, John; Malarkey, William B.; Maccallum, Robert C.; Kiecolt-Glaser, Janice K.	Chronic stress modulates the immune response to a pneumococcal pneumonia vaccine	Psychosomatic medicine	0.78				pneumo
2012	Glatman-Freedman, Aharona; Nichols, Katherine	The effect of social determinants on immunization programs	Human Vaccines & Immunotherapeutics	0.78
2013	Guthmann, Jean-Paul; Chauvin, Pierre; Le Strat, Yann; Soler, Marion; Fonteneau, Laure; Lévy-Bruhl, Daniel	Family history of immigration from a tuberculosis endemic country and low family income are associated with a higher BCG vaccination coverage in Ile-de-France region, France	Vaccine	0.78	FRA			bcg
1960	Ianni, Francis Aj; Albrecht, Robert M.; Boek, Walter E.; Polan, Adele K.	Age, social, and demographic factors in acceptance of polio vaccination	Public health reports	0.78				polio
2006	Jacobson, Sheldon H.; Sewell, Edward C.; Proano, Ruben A.	An analysis of the pediatric vaccine supply shortage problem	Health care management science	0.78
2015	Jarrett, C, Wilson, R, O'Leary, M, Eckersberger, E, Larson, HJ, SAGE Working Group on Vaccine Hesitancy	Strategies for addressing vaccine hesitancy - A systematic review	Vaccine	0.78			1
2011	Jeong, Y. W.; Park, B. H.; Kim, K. H.; Han, Y. R.; Go, U. Y.; Choi, W. S.; Kong, K. A.; Park, H.	Timeliness of MMR vaccination and barriers to vaccination in preschool children	Epidemiology and Infection	0.78				measles, mumps, rubella
2010	Kaplan, David W.	Barriers and potential solutions to increasing immunization rates in adolescents	Journal of adolescent health	0.78
1990	Kuhn, L.; Zwarenstein, M.	Evaluation of a village health worker programme: the use of village health worker retained records	International Journal of Epidemiology	0.78
2010	Kumar, Devendra; Aggarwal, Anju; Gomber, Sunil	Immunization status of children admitted to a tertiary-care hospital of north India: reasons for partial immunization or non-immunization	Journal of health, population, and nutrition	0.78	IND
2010	Kusuma, Yadlapalli S.; Kumari, Rita; Pandav, Chandrakant S.; Gupta, Sanjeev K.	Migration and immunization: determinants of childhood immunization uptake among socioeconomically disadvantaged migrants in Delhi, India	Tropical medicine & international health	0.78	IND
2009	Lehmann, Corinne; Benson, Paul A. S.	Vaccine adherence in adolescents	Clinical Pediatrics	0.78
2011	Lewin, Simon; Hill, Sophie; Abdullahi, Leyla H.; De Castro Freire, Sara Bensaude; Bosch-Capblanch, Xavier; Glenton, Claire; Hussey, Gregory D.; Jones, Catherine M.; Kaufman, Jessica; Lin, Vivian; Mahomed, Hassan; Rhoda, Linda; Robinson, Priscilla; Waggie, Zainab; Willis, Natalie; Wiysonge, Charles S.	'Communicate to vaccinate' (COMMVAC). building evidence for improving communication about childhood vaccinations in low- and middle-income countries: protocol for a programme of research	Implementation science: IS	0.78		Low and Middle Income Countries
2008	Logullo, Patricia; Carvalho, Heráclito Barbosa De; Saconi, Renata; Massad, Eduardo	Factors affecting compliance with the measles vaccination schedule in a Brazilian city	Sao Paulo Medical Journal	0.78	BRA			measles
1972	Lorenz, R.	Effects of the inadequate consideration of time factors in measles vaccination	Zeitschrift Für Die Gesamte Hygiene Und Ihre Grenzgebiete	0.78				measles
2001	Maral, I.; Baykan, Z.; Aksakal, F. N.; Kayikcioglu, F.; Bumin, M. A.	Tetanus immunization in pregnant women: evaluation of maternal tetanus vaccination status and factors affecting rate of vaccination coverage	Public health	0.78				tetanus
1979	Marks, James S.; Halpin, Thomas J.; Irvin, John J.; Johnson, Deane A.; Keller, John R.	Risk factors associated with failure to receive vaccinations	Pediatrics	0.78
1999	Mayer, M. L.; Clark, S. J.; Konrad, T. R.; Freeman, V. A.; Slifkin, R. T.	The role of state policies and programs in buffering the effects of poverty on children's immunization receipt	American Journal of Public Health	0.78
1999	Mcdermott, A. B.; Madrigal, J. A.; Sabin, C. A.; Zuckerman, J. N.; Cohen, S. B. A.	The influence of host factors and immunogenetics on lymphocyte responses to Hepagene® vaccination	Vaccine	0.78				hep
2006	Milstien, Julie B.; Kaddar, Miloud; Kieny, Marie Paule	The impact of globalization on vaccine development and availability	Health Affairs	0.78
2000	Mittal, Suresh K.; Aggarwal, Neeraj; Sailaja, G.; Van Olphen, Alberto; Hogenesch, Harm; North, Adam; Hays, John; Moffatt, Stanley	Immunization with DNA, adenovirus or both in biodegradable alginate microspheres: effect of route of inoculation on immune response	Vaccine	0.78
2010	Moïsi, Jennifer C.; Kabuka, Jonathan; Mitingi, Dorah; Levine, Orin S.; Scott, J. Anthony G.	Spatial and socio-demographic predictors of time-to-immunization in a rural area in Kenya: Is equity attainable?	Vaccine	0.78	KEN
2013	Murhekar, Manoj V.; Dutta, Srihari; Kapoor, Ambujam Nair; Bitragunta, Sailaja; Dodum, Raja; Ghosh, Pramit; Swamy, Karumanagounder Kolanda; Mukhopadhyay, Kalyanranjan; Ningombam, Somorjit; Parmar, Kamlesh; Others	Frequent exposure to suboptimal temperatures in vaccine cold-chain system in India: results of temperature monitoring in 10 states	Bulletin of the World Health Organization	0.78	IND
1987	Oruamabo, R. S.; Okoji, G. O.	Immunisation status of children in Port Harcourt before and after commencing the expanded programme on immunisation	Public Health	0.78
2014	Perlman, Stacey; Wamai, Richard G.; Bain, Paul A.; Welty, Thomas; Welty, Edith; Ogembo, Javier Gordon	Knowledge and awareness of HPV vaccine and acceptability to vaccinate in sub-Saharan Africa: a systematic review	PloS one	0.78		Sub-Saharan Africa	1	hpv
2003	Pielak, Karen L.; Hilton, Ann	University students immunized and not immunized for measles: a comparison of beliefs, attitudes, and perceived barriers and benefits	Canadian Journal of Public Health	0.78				measles
2007	Poland, G. A.; Ovsyannikova, I. G.; Jacobson, R. M.; Smith, D. I.	Heterogeneity in vaccine immune response: the role of immunogenetics and the emerging field of vaccinomics	Clinical Pharmacology & Therapeutics	0.78
2010	Rahman, Mosiur; Obaida-Nasrin, Sarker	Factors affecting acceptance of complete immunization coverage of children under five years in rural Bangladesh	Salud pública de méxico	0.78	BGD
1993	Rodewald, L. E.; Szilagyi, P. G.; Humiston, S. G.; Others	Factors associated with undervaccination of preschool-age children: a case-control study	33rd Annual Meeting of the Ambulatory Pediatric Association. Pediatr Res	0.78
2002	Rodewald, Lance E.	Closing the gap: strategies for increasing immunization levels among at-risk populations	Ethnicity & Disease	0.78
2012	Rosenkötter, Nicole; Van Dongen, Martien C. J. M.; Hellmeier, Wolfgang; Simon, Klaus; Dagnelie, Pieter C.	The influence of migratory background and parental education on health care utilisation of children	European Journal of Pediatrics	0.78
1998	Rosenstein, Nancy; Levine, Orin; Taylor, Jeffery P.; Evans, Deborah; Plikaytis, Brian D.; Wenger, Jay D.; Perkins, Bradley A.	Efficacy of meningococcal vaccine and barriers to vaccination	Jama	0.78				mening
1959	Rosenstock, Irwin M.; Derryberry, Mayhew; Carriger, Barbara K.	Why people fail to seek poliomyelitis vaccination	Public Health Reports	0.78				polio
2013	Sadaf, Alina; Richards, Jennifer L.; Glanz, Jason; Salmon, Daniel A.; Omer, Saad B.	A systematic review of interventions for reducing parental vaccine refusal and vaccine hesitancy	Vaccine	0.78			1
2009	Schönberger, K.; Grote, V.; Von Kries, R.; Kalies, H.	Risk factors for delayed or missed measles vaccination in young children	Bundesgesundheitsblatt, Gesundheitsforschung, Gesundheitsschutz	0.78				measles
2007	Senessie, Charles; Gage, George N.; Von Elm, Erik	Delays in childhood immunization in a conflict area: a study from Sierra Leone during civil war	Conflict and health	0.78
1976	Slesinger, D. P.; Tessler, R. C.; Mechanic, D.	The effects of social characteristics on the utilization of preventive medical services in contrasting health care programs	Medical Care	0.78
2008	Sullivan, Janet; Kinnear, Benjamin; Koehn, Kristin	The effect of patient education on tetanus, diphtheria, and pertussis (Tdap) immunization rates in post-partum women	The 42nd National Immunization Conference	0.78				diphtheria, pertussis, tetanus
1992	The Interagency Committee To Improve Access To Immunization Services	The Public Health Service action plan to improve access to immunization services.	Public Health Reports (Washington, D.C.: 1974)	0.78
2014	Van Lier, Alies; Van De Kassteele, Jan; De Hoogh, Pieter; Drijfhout, Ingrid; De Melker, Hester	Vaccine uptake determinants in The Netherlands	European Journal of Public Health	0.78	NLD
2007	Vijayaraghavan, Maya; Martin, Rebecca M.; Sangrujee, Nalinee; Kimani, Geoffrey N.; Oyombe, Sammy; Kalu, Akpaka; Runyago, Alfred; Wanjau, George; Cairns, Lisa; Muchiri, Steven N.	Measles supplemental immunization activities improve measles vaccine coverage and equity: Evidence from Kenya, 2002	Health Policy	0.78	KEN			measles
1995	Volkin, D. B.; Burke, C. J.; Sanyal, G.; Middaugh, C. R.	Analysis of vaccine stability.	Developments in biological standardization	0.78
1995	Weese, Coleen Baird; Krauss, Margot R.	A'barrier-free'health care system does not ensure adequate vaccination of 2-year-old children	Archives of pediatrics & adolescent medicine	0.78
2011	Widdice, Lea E.; Bernstein, David I.; Leonard, Anthony C.; Marsolo, Keith A.; Kahn, Jessica A.	Adherence to the HPV vaccine dosing intervals and factors associated with completion of 3 doses	Pediatrics	0.78				hpv
1998	Wood, David; Schuster, Mark; Donald-Sherbourne, Cathy; Duan, Naihua; Mazel, Rabecca; Halfon, Neal	Reducing missed opportunities to vaccinate during child health visits: how effective are parent education and case management?	Archives of pediatrics & adolescent medicine	0.78
2000	Yawn, Barbara P.; Xia, Zhisen; Edmonson, Larry; Jacobson, Robert M.; Jacobsen, Steven J.	Barriers to immunization in a relatively affluent community	The Journal of the American Board of Family Practice	0.78
2013	Zaffran, Michel; Vandelaer, Jos; Kristensen, Debra; Melgaard, Bjørn; Yadav, Prashant; Antwi-Agyei, K. O.; Lasher, Heidi	The imperative for stronger vaccine supply and logistics systems	Vaccine	0.78
2014	Zhu, Dawei; Wang, Jian; Wangen, Knut Reidar	Hepatitis B vaccination coverage rates among adults in rural China: Are economic barriers relevant?	Vaccine	0.78	CHN			hep
1991	Zimmerman, R. K.; Street, H. B.; Gieblnk, G. S.	Physician barriers to vaccine coverage: vaccine cost and overinterpretation of vaccine contraindications	Centers for Disease Control, National Center for Prevention of Diseases, Division of Immunization, ed. 25th National Immunization Conference Proceedings	0.78
1996	Zimmerman, Richard Kent; Ahwesh, Ellen R.; Mieczkowski, Tammy A.; Block, Bruce; Janosky, Janine E.; Barker, David W.	Influence of family functioning and income on vaccination in inner-city health centers	Archives of pediatrics & adolescent medicine	0.78
2007	Akmatov, Manas K.; Kretzschmar, Mirjam; Krämer, Alexander; Mikolajczyk, Rafael T.	Determinants of childhood vaccination coverage in Kazakhstan in a period of societal change: implications for vaccination policies	Vaccine	0.77	KAZ
1994	American Journal Of Hospital Pharmacy	Childhood immunizations: studies shed light on risk, parents' behavior	American Journal of Hospital Pharmacy	0.77
1984	Black, F. L.; Berman, L. L.; Libel, Marlo; Reichelt, C. A.; Pinheiro, F. De P.; Da Rosa, A. Travassos; Figueira, F.; Gonzales, E. Siqueira	Inadequate immunity to measles in children vaccinated at an early age: effect of revaccination	Bulletin of the World Health Organization	0.77
2012	Brown, David W.	Child immunization cards: essential yet underutilized in national immunization programmes	Open Vaccine J	0.77
1996	Caldeon Ortiz, Ruben; Mejia Mejia, Jesus	Estrategia de contratacian permanente dentro del Programa de Vacunacian Universal	Salud publica Max	0.77
2009	Chen, Dexiang; Tyagi, Anil; Carpenter, John; Perkins, Shalimar; Sylvester, David; Guy, Mark; Kristensen, Debra D.; Jones Braun, Latoya	Characterization of the freeze sensitivity of a hepatitis B vaccine	Human vaccines	0.77				hep
2006	Chen, Hua; Ron Cantrell, C.	Prevalence and factors associated with self-reported vaccination rates among US adults at high risk of vaccine-preventable hepatitis*	Current Medical Research and Opinion®	0.77	USA			hep
1999	Cisse, Badara; Aaby, Peter; Simondon, Francois; Samb, Badara; Soumare, Masserigne; Whittle, Hilton	Role of schools in the transmission of measles in rural senegal implications for measles control in developing countries	American journal of epidemiology	0.77
2003	Cochran, Clarke E.; Smith, David R.; Reid, Glen; Morrow, Helen; Ramirez, Jennifer	Protecting Texas children: evidence-based recommendations for improving childhood vaccination rates	Texas Medicine	0.77	USA
1998	Coninx, R.; Dupuy, C.; Hermann, C.; Ribeiro, G. Cruz Pires; Margot, M.; Lucic, K.	Vaccination of the Civilian Population in a Country at War: It Can be Done; It Can Also be Evaluated. The ICRC Experience in Mozambique	Journal of Tropical Pediatrics	0.77
2012	Connors, John; Arushanyan, Elena; Bellanca, Gregory; Racine, Ruth; Hoeffler, Andrew; Delgado, Allan; Gibbons, Susanne	A description of barriers and facilitators to childhood vaccinations in the military health system	Journal of the American Academy of Nurse Practitioners	0.77
2007	Cui, Fu-Qiang; Gofin, Rosa	Immunization coverage and its determinants in children aged 12-23 months in Gansu, China	Vaccine	0.77	CHN
2012	Daku, Mark; Raub, Amy; Heymann, Jody	Maternal leave policies and vaccination coverage: a global analysis	Social Science & Medicine	0.77
2005	Danzon, Patricia M.; Pereira, Nuno Sousa; Tejwani, Sapna S.	Vaccine supply: a cross-national perspective	Health Affairs	0.77
2002	De Serres, Gaston; Duval, Bernard; Boulianne, Nicole	Impact of vaccine cost and information about complications of varicella on parental decision regarding varicella vaccine	Canadian Journal of Public Health	0.77				varicella
2000	Dietz, Vance J.; Baughman, Andrew L.; Dini, Eugene F.; Stevenson, John M.; Pierce, Bennett K.; Hersey, James C.	Vaccination practices, policies, and management factors associated with high vaccination coverage levels in Georgia public clinics	Archives of pediatrics & adolescent medicine	0.77	GEO
2004	Disis, Mary L.; Schiffman, Kathy; Guthrie, Katherine; Salazar, Lupe G.; Knutson, Keith L.; Goodell, Vivian; Dela Rosa, Corazon; Cheever, Martin A.	Effect of dose on immune response in patients vaccinated with an her-2/neu intracellular domain protein—based vaccine	Journal of clinical oncology	0.77
2004	Dombkowski, Kevin J.; Lantz, Paula M.; Freed, Gary L.	Risk factors for delay in age-appropriate vaccination.	Public Health Reports	0.77
2009	Feinberg, Mark B.; Gordon, Lance	Industry perspectives: ensuring vaccination of children and adolescents without financial barriers	Pediatrics	0.77
1995	Fine, Paul Em	Variation in protection by BCG: implications of and for heterologous immunity	The Lancet	0.77				bcg
1992	Fosu, G. B.	The use of injections for treating childhood diseases: determinants and consequences for preventive health care in developing countries	Sociological Focus	0.77		Developing Countries
2012	Gargano, Lisa M.; Thacker, Naveen; Choudhury, Panna; Weiss, Paul S.; Pazol, Karen; Bahl, Sunil; Jafari, Hamid S.; Arora, Manisha; Orenstein, Walter A.; Hughes, James M.; Omer, Saad B.	Predictors of administration and attitudes about pneumococcal, Haemophilus influenzae type b and rotavirus vaccines among pediatricians in India: a national survey	Vaccine	0.77	IND			hib, pneumo, rotavirus
2009	Giraudon, Isabelle; Permalloo, Nadia; Nixon, Grainne; Charlett, Andre; Cohuet, Sandra; Mandal, Sema; Ramsay, Mary; Patel, Bharat C.; Maguire, Helen	Factors associated with incomplete vaccination of babies at risk of perinatal hepatitis B transmission: a London study in 2006	Vaccine	0.77	GBR			hep
2009	Gottlieb, Scott	Vaccine Readiness in a Time of Pandemic	American Enterprise Institute for Public Policy Research	0.77
2011	Grant, Cameron C.; Petousis-Harris, Helen; Turner, Nikki; Goodyear-Smith, Felicity; Kerse, Ngaire; Jones, Rhys; York, Deon; Desmond, Natalie; Stewart, Joanna	Primary care practice and health professional determinants of immunisation coverage	Journal of Paediatrics and Child Health	0.77
2010	Grant, Cameron C.; Turner, Nikki M.; York, Deon G.; Goodyear-Smith, Felicity; Petousis-Harris, Helen A.	Factors associated with immunisation coverage and timeliness in New Zealand	The British Journal of General Practice: The Journal of the Royal College of General Practitioners	0.77	NZL
2006	Griffin, J. F. T.; Mackintosh, C. G.; Rodgers, C. R.	Factors influencing the protective efficacy of a BCG homologous prime-boost vaccination regime against tuberculosis	Vaccine	0.77				bcg
2006	Guttmann, Astrid; Manuel, Doug; Dick, Paul T.; To, Teresa; Lam, Kelvin; Stukel, Therese A.	Volume matters: physician practice characteristics and immunization coverage among young children insured through a universal health plan	Pediatrics	0.77
2014	Harper, Diane M.; Verdenius, Inge; Harris, George D.; Barnett, Angela L.; Rosemergey, Beth E.; Arey, Anne M.; Wall, Jeffrey; Malnar, Gerard J.	The influence of free quadrivalent human papillomavirus vaccine (HPV4) on the timely completion of the three dose series	Preventive medicine	0.77				hpv
2004	Haynes, Kerry; Stone, Christine	Predictors of incomplete immunisation in Victorian children	Australian and New Zealand Journal of Public Health	0.77
1996	Hsu, Li-Ching; Lin, Sheue-Rong; Hsu, Hsu-Mei; Chao, Wan-Hwa; Hsieh, Jung-Tian; Wang, Ming-Ching; Lu, Chih-Feng; Chang, Yao-Hsiung; Ho, Mei-Shang	Ethnic differences in immune responses to hepatitis B vaccine	American journal of epidemiology	0.77				hep
2011	Humphreys, Gary	Vaccination: Rattling the Supply Chain: The Introduction of New Vaccines, Combined with a Push to Expand Immunization Globally to Reach Every Child, Is Straining Vaccine Supply Chains to the Limit. New Thinking on the Way Vaccines Are Delivered Is Needed	Bulletin of the World Health Organization	0.77
2010	Hurley, Laura P.; Lindley, Megan C.; Harpaz, Rafael; Stokley, Shannon; Daley, Matthew F.; Crane, Lori A.; Dong, Fran; Beaty, Brenda L.; Tan, Litjen; Babbel, Christine; Others	Barriers to the use of herpes zoster vaccine	Annals of internal medicine	0.77
1996	Jeremijenko, Andrew; Kelly, Heath; Sibthorpe, Beverly; Attewell, Robyn; Others	Improving vaccine storage in general practice refrigerators	BMJ	0.77
2005	Karim, F.; Rafi, M.; Begum, S. A.	Inequitable access to immunization and vitamin A capsule services: a case of ethnic minorities in three hill districts of Bangladesh	Public Health	0.77
1981	Kimati, V. P.; Loretu, K.; Munube, G. M. R.; Kimboi, F.	The problem of measles virus response with reference to vaccine viability, age, protein energy malnutrition and malaria in the tropics	Journal of tropical pediatrics	0.77				measles
2009	Komara, Francis A.	Herpes zoster vaccination: benefits and barriers	Journal of the American Osteopathic Association	0.77
2012	Kriwy, P.	Similarity of parents and physicians in the decision to vaccinate children against measles, mumps and rubella	International journal of public health	0.77				measles, mumps, rubella
1996	Lieu, Tracy A.; Black, Steven B.; Sorel, Michael E.; Ray, Paula; Shinefield, Henry R.	Would better adherence to guidelines improve childhood immunization rates?	Pediatrics	0.77
2000	Lutwick, Suzanne M.	Pediatric vaccine compliance	Pediatric Clinics of North America	0.77
2006	M, Rahman; M, Banerjee; M, Rahman; Fu, Akhter	Vaccination status of tribal mothers and their under five children.	Mymensingh medical journal : MMJ	0.77
2010	Masebe, Esther Mukokomena	Acceptability of Oral Immunization Against Cholera and Typhod Fever among School Children in Lusaka	University of Zambia	0.77	ZMB			cholera, typhoid
2002	Moxness, Gayle	Which factors make a difference when identifying pockets of under-immunization?	The 2002 Immunization Registry Conference of CDC	0.77
2007	Nath, Bhola; Singh, J. V.; Awasthi, Shally; Bhushan, Vidya; Kumar, Vishwajeet; Singh, S. K.	A study on determinants of immunization coverage among 12-23 months old children in urban slums of Lucknow district, India	Indian Journal of Medical Sciences	0.77	IND
2007	Nelson, Carib; Froes, Paulo; Van Dyck, Anne Mie; Chavarría, Jeaneth; Boda, Enrique; Coca, Alberto; Crespo, Gladys; Lima, Heinz	Monitoring temperatures in the vaccine cold chain in Bolivia	Vaccine	0.77	BOL
2013	Nelson, E. Anthony S.; De Quadros, Ciro A.; Santosham, Mathuram; Parashar, Umesh D.; Steele, Duncan	Overcoming perceptions of financial barriers to rotavirus vaccine introduction in Asia	Human Vaccines & Immunotherapeutics	0.77		Asia		rotavirus
2003	Obaro, S. K.; Palmer, A.	Vaccines for children: policies, politics and poverty	Vaccine	0.77
2010	Ozkaya, Emin; Eker, Hüseyin H.; Aycan, N.; Samanci, N.	Impact of maternal anxiety level on the childhood vaccination coverage	European Journal of Pediatrics	0.77
2005	Pauly, Mark V.	Improving vaccine supply and development: Who needs what?	Health Affairs	0.77
1992	Pennie, Ross A.; O'Connor, Annette M.; Dulberg, Corinne S.; Bottiglia, Anna; Manga, Pranlal; Kang, C. Yong	Low-cost hepatitis B vaccine improves uptake among self-paying health-care students	Journal of medical virology	0.77				hep
2001	Petrovic, Marko; Roberts, Richard; Ramsay, Mary	Second dose of measles, mumps, and rubella vaccine: questionnaire survey of health professionals	BMJ	0.77
1996	Roberts, Christine L.; Roome, Aaron; Algert, Charles S.; Walsh, Stephen J.; Kurland, Michael; Lawless, Kimberly; Cartter, Matthew L.	A meningococcal vaccination campaign on a university campus: vaccination rates and factors in nonparticipation.	American journal of public health	0.77				mening
2011	Sakou, Irine-Ikbale; Tsitsika, Artemis K.; Papaevangelou, Vassiliki; Tzavela, Eleni C.; Greydanus, Donald E.; Tsolia, Maria N.	Vaccination coverage among adolescents and risk factors associated with incomplete immunization	European Journal of Pediatrics	0.77
2004	Samoff, Erika; Dunn, Alan; Vandevanter, Nancy; Blank, Susan; Weisfuse, Isaac B.	Predictors of acceptance of hepatitis B vaccination in an urban sexually transmitted diseases clinic	Sexually transmitted diseases	0.77				hep
2010	Sampat, Manan; Mirtcheva, D.	Factors Affecting Immunization Coverage, 1999-2008: A Nationwide Assessment Using Adelay-Based Approach	The College of New Jersey	0.77
2011	Sarnaik, Amod A.; Yu, Bin; Yu, Daohai; Morelli, Dawn; Hall, Maclean; Bogle, Dilip; Yan, Lulu; Targan, Stephan; Solomon, Jolie; Nichol, Geoff; Others	Extended dose ipilimumab with a peptide vaccine: immune correlates associated with clinical benefit in patients with resected high-risk stage IIIc/IV melanoma	Clinical Cancer Research	0.77
2006	Scheurer, Danielle B.; Cawley, Patrick J.; Brown, Shirley B.; Heffner, John E.	Overcoming barriers to pneumococcal vaccination in patients with pneumonia	American Journal of Medical Quality	0.77				pneumo
2001	Schmitt, Heinz-J.	Factors influencing vaccine uptake in Germany	Vaccine	0.77	DEU
2012	Shearer, Jessica C.; Walker, Damian G.; Risko, Nicholas; Levine, Orin S.	The impact of new vaccine introduction on the coverage of existing vaccines: a cross-national, multivariable analysis	Vaccine	0.77
1994	Singh, R.; John, T. J.; Cherian, T.; Raghupathy, P.	Immune response to measles, mumps & rubella vaccine at 9, 12 & 15 months of age.	The Indian journal of medical research	0.77				measles, mumps, rubella
2002	Sinisalo, Marjatta; Aittoniemi, Janne; Käyhty, Helena; Vilpo, Juhani	Haemophilus influenzae type b (Hib) antibody concentrations and vaccination responses in patients with chronic lymphocytic leukaemia: predicting factors for response	Leukemia & lymphoma	0.77				hib
1998	Tamblyn, S. E.	Pneumococcal vaccine: overcoming barriers to use	CMAJ: Canadian Medical Association Journal	0.77				pneumo
2012	Tate, Jacqueline E.; Patel, Manish M.; Cortese, Margaret M.; Lopman, Benjamin A.; Gentsch, Jon R.; Fleming, Jessica; Steele, A. Duncan; Parashar, Umesh D.	Remaining issues and challenges for rotavirus vaccine in preventing global childhood diarrheal morbidity and mortality	Expert Review of Vaccines	0.77				rotavirus
2000	Taylor, James A.; Newman, Robert D.	Parental attitudes toward varicella vaccination	Archives of pediatrics & adolescent medicine	0.77				varicella
2009	Trevena, Lyndal; Leask, Julie	Decision aids for MMR vaccination	Shared Decision-making in Health Care: Achieving Evidence-based Patient Choice	0.77				measles, mumps, rubella
2000	Tupasi, T. E.; Radhakrishna, S.; Pascual, M. L.; Quelapio, M. I. D.; Villa, M. L.; Co, V. M.; Sarol, J.; Mangubat, N.; Reyes, A. C.; Sarmiento, A.; Others	BCG coverage and the annual risk of tuberculosis infection over a 14-year period in the Philippines assessed from the nationwide prevalence surveys	The International Journal of Tuberculosis and Lung Disease	0.77
2009	Uddin, Md Jasim; Larson, Charles P.; Oliveras, Elizabeth; Khan, Azharul Islam; Quaiyum, Ma Md Abdul; Saha, Nirod Chandra	Child immunization coverage in rural hard-to-reach Haor areas of Bangladesh: possible alternative strategies	Asia-Pacific Journal of Public Health	0.77	BGD
2010	Usman, Hussain R.; Kristensen, Sibylle; Rahbar, M. Hossein; Vermund, Sten H.; Habib, Faiza; Chamot, Eric	Determinants of third dose of diphtheria-tetanus-pertussis (DTP) completion among children who received DTP1 at rural immunization centres in Pakistan: a cohort study	Tropical medicine & international health	0.77	PAK			diphtheria, pertussis, tetanus
2008	Usman, Hussain R; Kristensen, Sibylle; Rahbar, M. Hossein; Vermund, Sten H.; Kirby, Russell S; Chamot, Eric	Factors Associated With Delay at First Diphtheria-Tetanus-Pertussis (DTP1) Immunization in Rural Pakistan	Randomized Controlled Trial of Low Cost Interventions to Reduce Childhood Immunization Dropouts in Pakistan	0.77	PAK			diphtheria, pertussis, tetanus
2012	Walhart, T.	Parents, adolescents, children and the human papillomavirus vaccine: a review	International nursing review	0.77			1	hpv
2004	Wallace, L. A.; Bramley, J. C.; Ahmed, S.; Duff, R.; Hutchinson, S. J.; Carman, W. F.; Kitchin, N. R. E.; Goldberg, D. J.	Determinants of universal adolescent hepatitis B vaccine uptake	Archives of Disease in Childhood	0.77				hep
2013	Walter, D.; Atzpodien, K.; Pins, C.; Wichmann, O.; Reiter, S.	Factors influencing the uptake of vaccines by adolescents with migration background. A qualitative study of adolescents, mothers, and physicians	Bundesgesundheitsblatt, Gesundheitsforschung, Gesundheitsschutz	0.77
2013	Wang, Susan A.; Hyde, Terri B.; Mounier-Jack, Sandra; Brenzel, Logan; Favin, Michael; Gordon, W. Scott; Shearer, Jessica C.; Mantel, Carsten F.; Arora, Narendra; Durrheim, David	New vaccine introductions: assessing the impact and the opportunities for immunization and health systems strengthening	Vaccine	0.77
1997	Wawryk, Andrew; Mavromatis, Chris; Gold, Michael	Electronic monitoring of vaccine cold chain in a metropolitan area	BMJ	0.77
2013	Weiss, William M.; Rahman, M. D. Hafizur; Solomon, Roma; Ward, Dora	Determinants of performance of supplemental immunization activities for polio eradication in Uttar Pradesh, India: social mobilization activities of the Social mobilization Network (SM Net) and Core Group Polio Project (CGPP)	BMC infectious diseases	0.77	IND			polio
2009	Wexler, Deborah L.; Randall, Lisa H.; Pisani, Amy	Ensuring access to vaccines without financial barriers: view of consumers	Pediatrics	0.77
1993	Wood, Rachel C.; Macdonald, Kristine L.; White, Karen E.; Hedberg, Craig W.; Hanson, Margaret; Osterholm, Michael T.	Risk factors for lack of detectable antibody following hepatitis B vaccination of Minnesota health care workers	Jama	0.77	USA			hep
2007	Wooten, Karen G.; Luman, Elizabeth T.; Barker, Lawrence E.	Socioeconomic factors and persistent racial disparities in childhood vaccination	American journal of health behavior	0.77
1994	Yuan, L.	Measles outbreak in 31 schools: risk factors for vaccine failure and evaluation of a selective revaccination strategy	CMAJ: Canadian Medical Association journal	0.77				measles
1999	Zimmerman, R. K.; Mieczkowski, T. A.; Raymund, M.	Relationship between primary payer and use of proactive immunization practices: a national survey	The American Journal of Managed Care	0.77
2003	Adem, Arä°; Tacettin, Inandi; Sevin, Altä°Nkaynak; Vildan, Ertekin	Diphtheria immunization rates and the effect of several sociodemographic factors on immunization of children in eastern Turkey	Pediatrics international	0.76
2007	Anah, M. U.; Etuk, I. S.; Udo, J. J.	Opportunistic immunization with in-patient programme: eliminating a missed opportunity in Calabar, Nigeria	Annals of African Medicine Society	0.76
2010	Banerjee, Abhijit Vinayak; Duflo, Esther; Glennerster, Rachel; Kothari, Dhruva; Others	Improving immunisation coverage in rural India: clustered randomised controlled evaluation of immunisation campaigns with and without incentives	Bmj	0.76
2012	Bhat-Schelbert, Kavitha; Lin, Chyongchiou Jeng; Matambanadzo, Annamore; Hannibal, Kristin; Nowalk, Mary Patricia; Zimmerman, Richard K.	Barriers to and facilitators of child influenza vaccine–perspectives from parents, teens, marketing and healthcare professionals	Vaccine	0.76				influenza
2007	Centers For Disease Control And Prevention (Cdc)	Progress in hepatitis B prevention through universal infant vaccination--China, 1997-2006	MMWR. Morbidity and mortality weekly report	0.76
2010	Christie, Celia Dc; Duncan, Newton D.; Thame, Kirk A.; Onorato, Matthew T.; Smith, Hyacinth D.; Malcolm, Lavern G.; Itzler, Robbin F.; Dinubile, Mark J.; Heaton, Penny M.	Pentavalent rotavirus vaccine in developing countries: safety and health care resource utilization	Pediatrics	0.76		Developing Countries		rotavirus
1998	Connors, Christine M.; Miller, Nan C.; Krause, Vicki L.	Universal hepatitis B vaccination: hospital factors influencing first-dose uptake for neonates in Darwin	Australian and New Zealand journal of public health	0.76	AUS			hep
1998	Coreil, Jeannine; Wilson, Frances; Wood, Deril; Liller, Karen	Maternal employment and preventive child health practices	Preventive medicine	0.76
2013	Elkin, Zachary; Cohen, Elisabeth J.; Goldberg, Judith D.; Gillespie, Colleen; Li, Xiaochun; Jung, Jesse; Cohen, Michael; Park, Lisa; Perskin, Michael H.	Studying physician knowledge, attitudes, and practices regarding the herpes zoster vaccine to address perceived barriers to vaccination	Cornea	0.76
2011	Ernst, Edzard	Anthroposophy: a risk factor for noncompliance with measles immunization	The Pediatric Infectious Disease Journal	0.76				measles
1996	Goldstein, Karen P.; Philipson, Tomas J.; Joo, Hyeseon; Daum, Robert S.	The effect of epidemic measles on immunization rates	JAMA	0.76				measles
1998	Gramzinski, Robert A.; Millan, C. L.; Obaldia, Nicanor; Hoffman, Stephen L.; Davis, Heather L.	Immune response to a hepatitis B DNA vaccine in Aotus monkeys: a comparison of vaccine formulation, route, and method of administration.	Molecular Medicine	0.76				hep
1993	Guyer, B.; Holt, E.; Strobino, D.; Hughart, N.; Keane, V.	The Baltimore Immunization Study: immunization coverage and causes of underimmunization among inner-city children in Baltimore	Final report for contract	0.76	USA
2002	Hackley, Barbara K.	Controversies in immunization practices: vaccine safety and implications for midwifery practice	Journal of Midwifery & Women's Health	0.76
2010	Hammer, Lawrence D.; Curry, E. S.; Harlor, A. D.; Laughlin, J. J.; Leeds, A. J.; Lessin, H. R.; Rodgers, C. T.; Granado-Villar, D. C.; Brown, J. M.; Cotton, W. H.; Others	Increasing immunization coverage.	Pediatrics	0.76
2006	Hjorthøj, Carsten	Determinanter for undervaccination af børn	Københavns Universitet	0.76
2014	Kattan, Jessica A.; Kudish, Kathy S.; Cadwell, Betsy L.; Soto, Kristen; Hadler, James L.	Effect of vaccination coordinators on socioeconomic disparities in immunization among the 2006 connecticut birth cohort	American journal of public health	0.76	USA
2011	Kristensen, Debra; Chen, Dexiang; Cummings, Ray	Vaccine stabilization: research, commercialization, and potential impact	Vaccine	0.76
1990	Lugosi, Laszlo; Battersby, Anthony	Transport and storage of vaccines in Hungary: the first cold chain monitor study in Europe.	Bulletin of the World Health Organization	0.76	HUN
2009	Marino, Maria Giulia; Pandolfi, Elisabetta; Carloni, Emanuela; Ciofi Degli Atti, Marta; Tozzi, Alberto E.; Gruppo Di Lavoro V+	V+: strategies improving vaccination coverage among children with chronic diseases	Igiene E Sanità Pubblica	0.76
1998	Metersky, M. L.; Mennone, J. Z.; Fine, J. M.	Factors inhibiting use of the pneumococcal polysaccharide vaccine: a survey of Connecticut physicians.	Connecticut medicine	0.76	USA			hib, pneumo
2000	Miller, Mark A.; Flanders, W. Dana	A model to estimate the probability of hepatitis B-and Haemophilus influenzae type b-vaccine uptake into national vaccination programs	Vaccine	0.76				hep, hib
2013	Naik, Ashish K.; Rupani, Mihir P.; Bansal, R. K.	Evaluation of Vaccine Cold Chain in Urban Health Centers of Municipal Corporation of Surat City, Western India	International journal of preventive medicine	0.76	IND
2009	Ndirangu, James; Bärnighausen, Till; Tanser, Frank; Tint, Khin; Newell, Marie-Louise	Levels of childhood vaccination coverage and the impact of maternal HIV status on child vaccination status in rural KwaZulu-Natal, South Africa	Tropical Medicine & International Health	0.76	ZAF
2004	Nelson, Carib M.; Wibisono, Hariadi; Purwanto, Hary; Mansyur, Isa; Moniaga, Vanda; Widjaya, Anton	Hepatitis B vaccine freezing in the Indonesian cold chain: evidence and solutions	Bulletin of the World Health Organization	0.76	IDN			hep
1990	Olivola, Kenneth	Universal child immunization: reaching the urban poor	UNICEF	0.76
2001	Opstelten, Wim; Hak, Eelko; Verheij, Theo Jm; Van Essen, Gerrit A.	Introducing a pneumococcal vaccine to an existing influenza immunization program: vaccination rates and predictors of noncompliance	The American journal of medicine	0.76				influenza, pneumo
2002	Ortega Molina, Paloma; Astasio Arbiza, Paloma; Albaladejo Vicente, Romana; Gómez Rábago, M.; Juanes Pardo, José Ramón De; Domínguez Rojas, Vicente	Vaccine storage cold chain at primary care centers in one area of Madrid: keeping the chain intact and degree of knowledge	Revista Española de Salud Pública	0.76	ESP
2005	Oster, Natalia Vukshich; Mcphillips-Tangum, Carol A.; Averhoff, Francisco; Howell, Kelly	Barriers to adolescent immunization: a survey of family physicians and pediatricians	The Journal of the American Board of Family Practice	0.76
2014	Parez, N.; Giaquinto, C.; Du Roure, C.; Martinon-Torres, F.; Spoulou, V.; Van Damme, P.; Vesikari, T.	Rotavirus vaccination in Europe: drivers and barriers	The Lancet infectious diseases	0.76		Europe		rotavirus
2008	Pearce, Anna; Law, Catherine; Elliman, David; Cole, Tim J.; Bedford, Helen; Millennium Cohort Study Child Health Group	Factors associated with uptake of measles, mumps, and rubella vaccine (MMR) and use of single antigen vaccines in a contemporary UK cohort: prospective cohort study	BMJ (Clinical research ed.)	0.76	GBR			measles, mumps, rubella
2011	Rossignol, L.; Guthmann, J.-P.; Kerneis, S.; Aubin-Auger, I.; Lasserre, A.; Chauvin, P.; Pelat, C.; Hanslik, T.; Levy-Bruhl, D.; Blanchon, T.	Barriers to implementation of the new targeted BCG vaccination in France: a cross sectional study	Vaccine	0.76	FRA			bcg
2012	Shrivastava, Ashutosh; Gupta, Neeraj; Upadhyay, Pramod; Puliyel, Jacob	Caution needed in using oral polio vaccine beyond the cold chain: Vaccine vial monitors may be unreliable at high temperatures	The Indian journal of medical research	0.76				polio
2005	Thind, Amardeep	Determinants of tetanus toxoid immunization in pregnancy in rural Bihar	Tropical Doctor	0.76	IND			tetanus
2010	Topuridze, M.; Butsashvili, M.; Kamkamidze, G.; Kajaia, M.; Morse, D.; Mcnutt, L. A.	Barriers to hepatitis B vaccine coverage among healthcare workers in the Republic of Georgia: An international perspective	Infection Control	0.76	GEO			hep
2013	Tsui, Jennifer; Singhal, Rita; Rodriguez, Hector P.; Gee, Gilbert C.; Glenn, Beth A.; Bastani, Roshan	Proximity to safety-net clinics and HPV vaccine uptake among low-income, ethnic minority girls	Vaccine	0.76				hpv
1992	Van Noort, Rbjc	The Children's Vaccine Initiative and vaccine supply: the role of the public sector	Vaccine	0.76
1998	Wan, T. T.; Pai, C. W.; Wan, G. J.	Organizational and market determinants of HMOs' performance of preventive practices	Journal for Healthcare Quality: Official Publication of the National Association for Healthcare Quality	0.76
2000	Woodle, Dian	Vaccine procurement and self-sufficiency in developing countries	Health policy and planning	0.76		Developing Countries
2014	World Health Organization	Principles and considerations for adding a vaccine to a national immunization programme: from decision to implementation and monitoring	WHO	0.76
2013	World Health Organization	Small incentives improve vaccine coverage in Pakistan: IRD's interactive alerts	WHO	0.76	PAK
2010	World Health Organization Regional Office For Africa	Regional Committee For Africa Sixtieth Session Provisional Agenda Item 7.8. Current status routine immunization and polio eradication in the African region: Challenges and recommendation	WHO	0.76		Africa		polio
2004	Zucs, A. P.; Crispin, A.; Eckl, E.; Weitkunat, R.; Schlipköter, U.	Risk factors for undervaccination against measles in a large sample of preschool children from rural Bavaria	Infection	0.76				measles
1999	Ab, Biswas; Nk, Mitra; S, Nandy; Rn, Sinha; S, Kumar	Missed opportunities for immunisation in children.	Indian journal of public health	0.75
1997	Abuwa, P. N.; Alikor, E. A.; Gbaraba, P. V.; Mung, K. S.; Oruamabo, R. S.	Determinants of tetanus toxoid immunization of parturient women: a community-based study in Rivers State of Nigeria	West African Journal of Medicine	0.75	NGA			tetanus
2011	Adorador, Anita; Mcnulty, Rita; Hart, Dynnette; Fitzpatrick, Joyce J.	Perceived barriers to immunizations as identified by Latino mothers	Journal of the American Academy of Nurse Practitioners	0.75
1999	Ahmad, Nisar; Akhtar, Tasleem; Roghani, Mehr Taj; Ilyas, H. M.; Ahmad, M.	Immunization coverage in three districts of North West Frontier Province (NWFP)	JOURNAL-PAKISTAN MEDICAL ASSOCIATION	0.75
1999	Al Sheikh, O. G.; Al Samarrai, J. I.; Al Sumaidaie, M. M.; Mohammad, S. A.; Al Dujaily, A. A.	Immunization coverage among children born between 1989 and 1994 in Saladdin Governorate, Iraq	WHO	0.75
2013	Al-Lela, O. Q. B.; Bahari, M. B.; Al-Abbassi, M. G.; Salih, M. R. M.; Basher, A. Y.	Iraqi parents' views of barriers to childhood immunization	Eastern Mediterranean Health Journal = La Revue De Santé De La Méditerranée Orientale = Al-Majallah Al-?i???yah Li-Sharq Al-Mutawassi?	0.75	IRQ
1997	Amin, R.; Li, Y.	NGO-promoted women's credit program, immunization coverage, and child mortality in rural Bangladesh	Women & Health	0.75
2006	Amon, Joseph J.; Darling, Natalie; Fiore, Anthony E.; Bell, Beth P.; Barker, Lawrence E.	Factors associated with hepatitis A vaccination among children 24 to 35 months of age: United States, 2003	Pediatrics	0.75	USA			hep
2009	Araújo, Ana Catarina Melo; Silva, Maria Rejane Ferreira; Frias, Paulo Germano	Avaliação da rede de frio do programa municipal de imunização do distrito sanitário IV do município do Recife; Assessing the vaccine cold chain of a municipal immunization program: IV sanitary district, Recife	Rev. APS	0.75	BRA
2010	Austvoll-Dahlgren, Astrid; Helseth, Sølvi	What informs parents’ decision-making about childhood vaccinations?	Journal of advanced nursing	0.75
1992	Avila-Figueroa, C.; Navarrete-Navarro, S.; Ramirez-Galvan, L.; Baltazar-Lopez, A.; Lopez-Serrano, M.; Santos-Preciado, J. I.	Inmunizaciones en ninos hospitalizados y de consulta externa: reduccian de las oportunidades perdidas de vacunacian	Boletan Medico del Hospital Infantil de Mexico	0.75
2012	Balogun, M. R.; Sekoni, A. O.; Okafor, I. P.; Odukoya, O. O.; Ezeiru, S. S.; Ogunnowo, B. E.; Campbell, P. C.	Access to information technology and willingness to receive text message reminders for childhood immunisation among mothers attending a tertiary facility in Lagos, Nigeria	South African Journal of Child Health	0.75	NGA
1998	Banda, Dorothy Hsm	Incorporation of child survival strategies among mothers in Zambia: a knowledge, attitude and practice survey	University of Zambia	0.75	ZMB
2012	Bouhamam, N.; Laporte, R.; Boutin, A.; Uters, M.; Bremond, V.; Noel, G.; Rodier, P.; Minodier, P.	Relationship between precariousness, social coverage, and vaccine coverage: survey among children consulting in pediatric emergency departments in France	Archives De Pédiatrie: Organe Officiel De La Sociéte Française De Pédiatrie	0.75	FRA
2004	Calvo, Nidia; Morice, Ana; Saenz, Elizabeth; Navas, Lissette	Using surveys of schoolchildren to evaluate coverage with and opportunity for vaccination in Costa Rica	Revista Panamericana de Salud Publica	0.75
2006	Cavailler, Philippe; Lucas, Marcelino; Perroud, Valerie; Mcchesney, Margaret; Ampuero, Sonia; Guérin, Philippe J.; Legros, Dominique; Nierle, Thomas; Mahoudeau, Claude; Lab, Bruno; Others	Feasibility of a mass vaccination campaign using a two-dose oral cholera vaccine in an urban cholera-endemic setting in Mozambique	Vaccine	0.75	MOZ			cholera
2010	Cheng, Po-Jen; Huang, Shang-Yu; Shaw, Sheng-Wen; Kao, Chuan-Chi; Chueh, Ho-Yen; Chang, Shuenn-Dhy; Hsu, Te-Yao; Kung, Fu-Tsai; Others	Factors influencing women's decisions regarding pertussis vaccine: A decision-making study in the Postpartum Pertussis Immunization Program of a teaching hospital in Taiwan	Vaccine	0.75	TWN			pertussis
1998	Chilowa, Wycliffe; Munthali, Alister C.	A Study of Vaccination Cultures, Social Demand for Immunization, and Practices of Vaccination Regimes: Chitipa District Report	University of Malawi	0.75	MWI
1994	Costa Tadeo, X.; Rodriguez Arce, A.; Pérez Padura, N.; Begines Corral, M.; Cabello Ortega, R. C.; Romero Gómez, A.	Influenza vaccination in high-risk groups. Role of the nursing staff	Atencion Primaria / Sociedad Española De Medicina De Familia Y Comunitaria	0.75				influenza
2000	D, Bolanda; P, Talani; P, Nzaba; H, Moudzeo; M, Biahoua; H, Mayanda; F, Yala	Survey of measles vaccine coverage in Brazzaville	Bulletin de la Societe de pathologie exotique (1990)	0.75
2003	Daly, A. D.; Nxumalo, M. P.; Biellik, R. J.	Missed opportunities for vaccination in health facilities in Swaziland: original article	South African Medical Journal	0.75
2007	Davaalkham, Dambadarjaa; Ojima, Toshiyuki; Wiersma, Steven; Lkhagvasuren, Tserenkhuu; Nymadawa, Pagvajav; Uehara, Ritei; Watanabe, Makoto; Oki, Izumi; Nakamura, Yosikazu	Administration of hepatitis B vaccine in winter as a significant predictor of the poor effectiveness of vaccination in rural Mongolia: evidence from a nationwide survey	Journal of epidemiology and community health	0.75	MNG			hep
1999	Davis, R. L.; Rubanowice, D.; Shinefield, H. R.; Lewis, N.; Gu, D.; Black, S. B.; Destefano, F.; Gargiullo, P.; Mullooly, J. P.; Thompson, R. S.; Chen, R. T.	Immunization levels among premature and low-birth-weight infants and risk factors for delayed up-to-date immunization status. Centers for Disease Control and Prevention Vaccine Safety Datalink Group	JAMA	0.75
1998	De Campo, M. P.; Lester, Rosemary	Maintenance of the vaccine cold chain by councils and general practices in Victoria.	The Medical journal of Australia	0.75
2005	De La Hoz, Fernando; Perez, Ligia; Wheeler, Jeremy G.; De Neira, Marlen; Hall, Andrew J.	Vaccine coverage with hepatitis B and other vaccines in the Colombian Amazon: do health worker knowledge and perception influence coverage?	Tropical medicine & international health	0.75	COL			hep
1987	De Swardt, R.; Ijsselmuiden, C. B.; Edginton, M. E.	Vaccine cold-chain status in the Elim health ward of Gazankulu.	South African medical journal	0.75	ZAF
2010	Dempsey, Amanda F.; Mendez, David	Examining future adolescent human papillomavirus vaccine uptake, with and without a school mandate	Journal of Adolescent Health	0.75				hpv
2001	Deshpande, Renu; Nimbalkar, Somashekhar; Banker, Nilesh; Kapoor, Anju	Prevalence of missed opportunities for measles immunization in rural areas of Gujarat	The Indian Journal of Pediatrics	0.75
2009	Duclos, Philippe; Okwo-Bele, Jean-Marie; Gacic-Dobo, Marta; Cherian, Thomas	Global immunization: status, progress, challenges and future	BMC International Health and Human Rights	0.75
2000	Durrheim, D. N.; Ogunbanjo, G. A.	Measles elimination-is it achievable? Lessons from an immunisation coverage survey.	South African medical journal= Suid-Afrikaanse tydskrif vir geneeskunde	0.75
2004	Edstam, James S.; Dulmaa, Nyamkhuu; Tsendjav, Orgil; Dambasuren, Baasandorj; Densmaa, Batochir	Exposure of hepatitis B vaccine to freezing temperatures during transport to rural health centers in Mongolia	Preventive medicine	0.75	MNG			hep
2006	Elliott, C.; Farmer, K.	Immunization status of children under 7 years in the Vikas Nagar area, North India	Child: Care, Health and Development	0.75
2007	Fantahun, Mesganaw; Berhane, Yemane; Wall, Stig; Byass, Peter; Hogberg, Ulf	Women's involvement in household decision-making and strengthening social capital-crucial factors for child survival in Ethiopia	Acta Peadiatrica	0.75
2008	Freed, Gary L.; Cowan, Anne E.; Gregory, Sashi; Clark, Sarah J.	Variation in provider vaccine purchase prices and payer reimbursement	Pediatrics	0.75
2007	Galhotra, Abhiruchi; Goel, Naveen K.; Pathak, Rambha; Kumar, Rajinder; Swami, H. M.	Surveillance of cold chain system during intensified pulse polio programme-2006 in Chandigarh	The Indian Journal of Pediatrics	0.75	IND			polio
1993	Grabowsky, Mark	Studies to Increase Immunization In Inner-City Areas: Principal Lessons Learned from the Diagnostic Phase Mark Grabowsky, MD, Vance Dietz, MD, Gail King, MD, Lauri Markowitz, MD Surveillance, Investigations, and Research Branch	National Immunization Conference Proceedings	0.75
1980	Greenwood, B. M.; Bradley, A. K.; Blakebrough, I. S.; Whittle, H. C.; Marshall, Tf De C.; Gilles, H. M.	The immune response to a meningococcal polysaccharide vaccine in an African village	Transactions of the Royal Society of Tropical Medicine and Hygiene	0.75	NGA			mening
2003	Gust, Debbie A.	Who Are the Parents of Children Missing Two or More of the Following Vaccines: DTP, MMR and Hepatitis B?	The 37th National Immunization Conference of CDC	0.75				diphtheria, hep, measles, mumps, pertussis, rubella, tetanus
2004	Gust, Deborah A.; Strine, Tara W.; Maurice, Emmanuel; Smith, Philip; Yusuf, Hussain; Wilkinson, Marilyn; Battaglia, Michael; Wright, Robert; Schwartz, Benjamin	Underimmunization among children: effects of vaccine safety concerns on immunization status	Pediatrics	0.75
2010	Guthmann, J. P.; Fonteneau, L.; Antona, D.; Levy-Bruhl, D.	Factors associated with tetanus vaccination coverage in adults in France and with knowledge of vaccination status	Medecine et maladies infectieuses	0.75	FRA			tetanus
1991	Habimana, P.; Bararwandika, A.	Knowledge, attitudes and behavior of parents concerning immunization	Imbonezamuryango = Famille, santé, développement / République rwandaise, Office national de la population (ONAPO)	0.75
2004	Hampton, Tracy	Undervaccination of Children	JAMA	0.75
1996	Hanjeet, K.; Lye, M. S.; Sinniah, M.; Schnur, A.	Evaluation of cold chain monitoring in Kelantan, Malaysia.	Bulletin of the World Health Organization	0.75	MYS
2006	Heininger, Ulrich; Zuberbuhler, Mirjam	Immunization rates and timely administration in pre-school and school-aged children	European journal of pediatrics	0.75
2013	Hendry, Maggie; Lewis, Ruth; Clements, Alison; Damery, Sarah; Wilkinson, Clare	“HPV? Never heard of it!”: A systematic review of girls’ and parents’ information needs, views and preferences about human papillomavirus vaccination	Vaccine	0.75			1	hpv
1985	Hilleman, Maurice R.	Newer directions in vaccine development and utilization	Journal of Infectious Diseases	0.75
2013	Hofstetter, Annika M.; Vargas, Celibell Y.; Kennedy, Allison; Kitayama, Ken; Stockwell, Melissa S.	Parental and provider preferences and concerns regarding text message reminder/recall for early childhood vaccinations	Preventive Medicine	0.75
2013	Hu, Yu; Li, Qian; Chen, Enfu; Chen, Yaping; Qi, Xiaohua	Determinants of childhood immunization uptake among socio-economically disadvantaged migrants in East China	International Journal of Environmental Research and Public Health	0.75	CHN
2013	Hu, Yu; Li, Qian; Luo, Shuying; Lou, Linqiao; Qi, Xiaohua; Xie, Shuyun	Timeliness vaccination of measles containing vaccine and barriers to vaccination among migrant children in East China	PloS one	0.75	CHN			measles
1992	Hughart, N.; Silimperi, D. R.; Khatun, J.; Stanton, B.	A new EPI strategy to reach high risk urban children in Bangladesh: urban volunteers	Tropical and Geographical Medicine	0.75
2002	Jain, Ram B.; Mokdad, Ali H.; Barker, Lawrence E.; Chu, Susan	Risk Factors for Under-Immunization in Urban and Non-Urban Areas, NIS 1999	The 36th National Immunization Conference of CDC	0.75
2014	Jaiswal, Nishant P; Singh, Meenu; Agarwal, Amit; Thumburu, Kiran K; Mathew, Joseph; Bharti, Bhavneet	Implementation strategies for public health interventions like immunization	PROSPERO	0.75
1999	Jamil, Kanta; Bhuiya, Abbas; Streatfield, Kim; Chakrabarty, Nitai	The Immunization Programme in Bangladesh: Impressive Gains in Coverage, But Gaps Remain	Health Policy and Planning	0.75
1992	Jones, K.; Fasher, B.; Hanson, R.; Burgess, M.; Isaacs, D.; Joshi, P.; Blanch, R.; Byrne, J.	Immunization status of casualty attenders: risk factors for non-compliance and attitudes to 'on the spot' immunization	Journal of Paediatrics and Child Health	0.75
2012	Karlsson, Simon	Routine Child Vaccination in Uganda: Designing a vaccination service delivery model	Blekinge Institute of Technology	0.75	UGA
2006	Khatun, Jahanara; Roy, Nikhil Chandra	Missed Opportunities for Reproductive and Child Health Services of Clients in Urban NGO Clinics of Bangladesh	Maternal and Child Health Journal	0.75
2011	Khowaja, Asif Raza; Zaman, Umber; Feroze, Asher; Rizvi, Arjumand; Zaidi, Anita Km	Routine EPI coverage: subdistrict inequalities and reasons for immunization failure in a rural setting in Pakistan	Asia-Pacific Journal of Public Health	0.75	PAK
1985	Kirkman-Liff, Bradford; Dandoy, S.; Kallet, G.	The hepatitis B vaccine: utilization decision process and outcomes in community hospitals.	Health services research	0.75				hep
2013	Kochhar, Sonali; Rath, Barbara; Seeber, Lea D.; Rundblad, Gabriella; Khamesipour, Ali; Ali, Mohammad	Introducing new vaccines in developing countries	Expert review of vaccines	0.75		Developing Countries
2009	Koumare, Abdel K.; Traore, Drissa; Haidara, Fatouma; Sissoko, Filifing; Traore, Issa; Drame, Sekou; Sangare, Karim; Diakite, Karim; Coulibaly, Brehima; Togola, Birama; Others	Evaluation of immunization coverage within the Expanded Program on Immunization in Kita Circle, Mali: a cross-sectional survey	BMC international health and human rights	0.75
1995	Kum-Nji, Philip; James, David; Herrod, Henry G.	Immunization status of hospitalized preschool children: risk factors associated with inadequate immunization	Pediatrics	0.75
1993	Laston, Sandra L.; Baqui, Abdullah Hel; Paljor, Ngudup; Silimperi, Diana R.	Immunization beliefs and coverage in Dhaka urban slums.	International centre for diarrhoeal disease research (ICDDR, B)	0.75	BGD
2012	Lee, Bruce Y.; Cakouros, Brigid E.; Assi, Tina-Marie; Connor, Diana L.; Welling, Joel; Kone, Souleymane; Djibo, Ali; Wateska, Angela R.; Pierre, Lionel; Brown, Shawn T.	The impact of making vaccines thermostable in Niger's vaccine supply chain	Vaccine	0.75	NER
2005	Lieu, Tracy A.; Mcguire, Thomas G.; Hinman, Alan R.	Overcoming economic barriers to the optimal use of vaccines	Health Affairs	0.75
1992	Loevinsohn, B. P.; Gareaballah, E.	Missed opportunities for immunization during visits for curative care: a randomized cross-over trial in Sudan	Bulletin of the World Health Organization	0.75
1994	Majumder, A. K.; Aziz, S.; Paul, J. C.	Impact of socio-economic factors on immunisation among children and mothers in an urban area of Bangladesh.	Journal of family welfare	0.75	BGD
1996	Meszaros, Jacqueline R.; Asch, David A.; Baron, Jonathan; Hershey, John C.; Kunreuther, Howard; Schwartz-Buzaglo, Joanne	Cognitive processes and the decisions of some parents to forego pertussis vaccination for their children	Journal of clinical epidemiology	0.75				pertussis
2004	Middleman, Amy B.	Race/ethnicity and gender disparities in the utilization of a school-based hepatitis B immunization initiative	Journal of adolescent health	0.75				hep
2005	Middleton, Donald B.; Fox, Dwight E.; Nowalk, Mary Patricia; Skledar, Susan J.; Sokos, Denise R.; Zimmerman, Richard K.; Ervin, Kelly A.; Lin, Chyongchiou J.	Overcoming barriers to establishing an inpatient vaccination program for pneumococcus using standing orders	Infection Control and Hospital Epidemiology	0.75				pneumo
2013	Moniz, Michelle H.; Vitek, Wendy S.; Akers, Aletha; Meyn, Leslie A.; Beigi, Richard H.	Perceptions and acceptance of immunization during pregnancy	The Journal of Reproductive Medicine	0.75
2011	Mutua, Martin K.; Kimani-Murage, Elizabeth; Ettarh, Remare R.	Childhood vaccination in informal urban settlements in Nairobi, Kenya: Who gets vaccinated?	BMC public health	0.75	KEN
2001	Naficy, Abdollah B.; Trach, Dang Duc; Ke, Nguyen Thi; Chuc, Nguyen Thi Kim; Sorkin, Alan; Rao, Malla R.; Sy, Trinh Hung; Thiem, Vu Dinh; Mahoney, Richard T.; Holmgren, Jan; Others	Cost of immunization with a locally produced, oral cholera vaccine in Viet Nam	Vaccine	0.75	VNM			cholera
2013	Namuhaywa, Mangeni Mathias	Knowledge of Health Workers on Cold Chain and Logistics Management for Expanded Program on Immunization in Busia and Namayingo Districts-Eastern Uganda	Open Science Repository Medicine	0.75	UGA
2009	Nath, Bhola; Singh, Jai V.; Awasthi, Shally; Bhushan, Vidya; Singh, Shivendra K.; Kumar, Vishwajeet	Client satisfaction with immunization services in urban slums of Lucknow district	Indian Journal of Pediatrics	0.75	IND
2005	Norlijah, O.; Menon, B. S.; Azlyna, M. Y. Y.	Risk factors associated with incomplete immunisation in hospitalised infants	The Medical Journal of Malaysia	0.75
1997	Omaswa, F.; Burnham, G.; Baingana, G.; Mwebesa, H.; Morrow, R.	Introducing quality management into primary health care services in Uganda.	Bulletin of the World Health Organization	0.75	UGA
1992	Onoja, A. L.; Adu, F. D.; Tomori, O.	Evaluation of measles vaccination programme conducted in two separate health centres	Vaccine	0.75
2013	Opel, Douglas J.; Taylor, James A.; Zhou, Chuan; Catz, Sheryl; Myaing, Mon; Mangione-Smith, Rita	The relationship between parent attitudes about childhood vaccines survey scores and future child immunization status: a validation study	JAMA pediatrics	0.75
2009	Osaki, K.; Hattori, T.; Kosen, Soewarta; Singgih, Budihardja	Investment in home-based maternal, newborn and child health records improves immunization coverage in Indonesia	Transactions of the Royal Society of Tropical Medicine and Hygiene	0.75	IDN
2007	Overton, E. T.; Nurutdinova, D.; Sungkanuparph, S.; Seyfried, W.; Groger, R. K.; Powderly, W. G.	Predictors of immunity after hepatitis A vaccination in HIV-infected persons	Journal of viral hepatitis	0.75				hep
2000	P, Talani; J, Nkounkou-Pika; H, Mayanda; F, Yala	Missed vaccination opportunities in Brazzaville	Bulletin de la Societe de pathologie exotique	0.75
2013	Park, Boyoung; Choi, Kui Son; Lee, Hoo-Yeon; Kwak, Min-Son; Jun, Jae Kwan; Park, Eun-Cheol	Determinants of suboptimal hepatitis B vaccine uptake among men in the Republic of Korea: where should our efforts be focused: results from cross-sectional study	BMC infectious diseases	0.75	KOR			hep
1998	Perry, H.; Weierbach, R.; Hossain, I.; Islam, R.	Tetanus toxoid immunization coverage among women in zone 3 of Dhaka city: the challenge of reaching all women of reproductive age in urban Bangladesh.	Bulletin of the World Health Organization	0.75	BGD			tetanus
2009	Piso, B.; Wild, C.	Decision support in vaccination policies	Vaccine	0.75
2009	Porter, Basil; Rosen, Bruce; Rishpon, Shmuel	Development and implementation of vaccine policy	Health policy monitor	0.75
2001	Pulido, M. J.; Alvarado, E. A.; Berger, W.; Nelson, A.; Todoroff, C.	Vaccinating Asian Pacific Islander children against hepatitis B: ethnic-specific influences and barriers	Asian American and Pacific Islander Journal of Health	0.75				hep
2011	Quaiyum, Md Abdul; Gazi, Rukhsana; Khan, Azharul I.; Uddin, Jasim; Islam, Meghla; Ahmed, Faiz; Saha, Nirod C.	Programmatic aspects of dropouts in child vaccination in Bangladesh: findings from a prospective study	Asia-Pacific Journal of Public Health	0.75	BGD
1995	Rahman, M. Mujibur; Islam, M. Aminul; Mahalanabis, D.	Mothers' knowledge about vaccine preventable diseases and immunization coverage of a population with high rate of illiteracy	Journal of tropical pediatrics	0.75
2001	Reading, Richard	Routine vaccinations and child survival: follow up study in Guinea-Bissau, West Africa.	Ambulatory Child Health	0.75
2010	Redsell, Sarah A.; Bedford, Helen; Siriwardena, A. Niroshan; Collier, Jacqueline; Atkinson, Philippa	Exploring communication strategies to use with parents on childhood immunisation	Nursing Times	0.75
1997	Reichler, Mary R.; Kharabsheh, Sa'Ad; Rhodes, Philip; Otoum, Haider; Bloch, Samir; Majid, Mazen Abdel; Pallansch, Mark A.; Patriarca, Peter A.; Cochi, Stephen L.	Increased immunogenicity of oral poliovirus vaccine administered in mass vaccination campaigns compared with the routine vaccination program in Jordan	Journal of Infectious Diseases	0.75	JOR			polio
2009	Ren, Qian; Xiong, Hongyan; Li, Yafei; Xu, Rufu; Zhu, Caizhong	Evaluation of an outside-the-cold-chain vaccine delivery strategy in remote regions of western China	Public health reports	0.75	CHN
2002	Rhodes, Scott D.; Hergenrather, Kenneth C.	Exploring hepatitis B vaccination acceptance among young men who have sex with men: facilitators and barriers	Preventive Medicine	0.75				hep
2014	Roblin, Douglas W.; Ritzwoller, Debra P.; Rees, Daniel I.; Carroll, Nikki M.; Chang, Anping; Daley, Matthew F.	The influence of deductible health plans on receipt of the human papillomavirus vaccine series	Journal of Adolescent Health	0.75				hpv
2003	S, Dasgupta; I, Saha; Sk, Ray; R, Ram; S, Kumar	Missed opportunities for immunization: study in three medical teaching institutions	Indian journal of public health	0.75
2012	Saeterdal, Ingvil; Glenton, Claire; Austvoll-Dahlgren, Astrid; Munabi-Babigumira, Susan; Lewin, Simon	Community-directed interventions for informing and/or educating about early childhood vaccination	Cochrane Database of Systematic Reviews	0.75
2014	Saeterdal, Ingvil; Lewin, Simon; Austvoll-Dahlgren, Astrid; Glenton, Claire; Munabi-Babigumira, Susan	Interventions aimed at communities to inform and/or educate about early childhood vaccination	The Cochrane Database of Systematic Reviews	0.75
2013	Saindou, Maoulide; Voirin, Nicolas; Troalen, Didier; Abaine, Abdoulkarim; Chevallier-Queyron, Philippe; Ecochard, René; Vanhems, Philippe	Socio-demographic and behavioral determinants of hepatitis B vaccination and infection in pregnant women on Mayotte Island, Indian Ocean	Vaccine	0.75	MYT			hep
2007	Samant, Yogindra; Lanjewar, Hemant; Parker, David; Block, Lester; Tomar, Gajendra S.; Stein, Ben	Evaluation of the cold-chain for oral polio vaccine in a rural district of India	Public health reports	0.75	IND			polio
2004	Santoli, Jeanne M.; Huet, Natalie J.; Smith, Philip J.; Barker, Lawrence E.; Rodewald, Lance E.; Inkelas, Moira; Olson, Lynn M.; Halfon, Neal	Insurance status and vaccination coverage among US preschool children	Pediatrics	0.75	USA
1997	Sellors, J.; Pickard, L.; Mahony, J. B.; Jackson, K.; Nelligan, P.; Zimic-Vincetic, M.; Chernesky, M.	Understanding and enhancing compliance with the second dose of hepatitis B vaccine: a cohort analysis and a randomized controlled trial	CMAJ: Canadian Medical Association Journal	0.75				hep
2000	Singh, Padam; Yadav, R. J.	Immunization status of children of India.	Indian pediatrics	0.75
2012	Small, Stephanie L.; Patel, Divya A.	Impact of HPV vaccine availability on uptake	The Journal for Nurse Practitioners	0.75				hpv
2001	Sokhey, Jotna; Jain, D. C.; Harit, A. K.; Dhariwal, A. C.	Moderate Immunization Coverage Levels in East Delhi: Implications for Disease Control Programmes and Introduction of New Vaccines	Journal of Tropical Pediatrics	0.75
2000	Szilagyi, Peter G.; Bordley, Clayton; Vann, Julie C.; Chelminski, Ann; Kraus, Ronald M.; Margolis, Peter A.; Rodewald, Lance E.	Effect of patient reminder/recall interventions on immunization rates: a review	Jama	0.75			1
2002	Szilagyi, Peter G.; Schaffer, Stanley; Shone, Laura; Barth, Richard; Humiston, Sharon G.; Sandler, Mardy; Rodewald, Lance E.	Reducing geographic, racial, and ethnic disparities in childhood immunization rates by using reminder/recall interventions in urban primary care practices	Pediatrics	0.75
2011	Tertuliano, Gisele Cristina; Stein, Airton Tetelbom	Immunization delay determinants: a study in a place attended by Family Health Strategy	Ciência & Saúde Coletiva	0.75
2005	Trama, Annalisa; Walker, Damian; Fox-Rushby, Julia	Introducing hepatitis B virus vaccine into the Expanded Programme on Immunization in Bangladesh: a proposed method to evaluate whether the existing infrastructure has the capacity	Journal of Health, Population and Nutrition	0.75	BGD			hep
1988	Van Zwanenberg, T. D.; Hull, C.	Improving immunisation: coverage in a province in Papua New Guinea	British Medical Journal (Clinical Research Ed.)	0.75
2004	Viviani, Simonetta; Mendy, Maimuna; Jack, Abdoulie D.; Hall, Andrew J.; Montesano, Ruggero; Whittle, Hilton C.	EPI vaccines-induced antibody prevalence in 8-9 year-olds in The Gambia	Tropical Medicine & International Health	0.75
1995	Watson, J. M.; Kemper, K. J.	Maternal factors and child's health care use	Social Science & Medicine	0.75
2013	Wehby, George L.	Child health insurance and early preventive care in three South American countries	Health Policy and Planning	0.75		South America
2002	Whittaker, Karen	Lay workers for improving the uptake of childhood immunization	British journal of community nursing	0.75
1978	Williamson, W. A.; Greenwood, B. M.	Impairment of the immune response to vaccination after acute malaria	The Lancet	0.75
2007	Wirkas, Theo; Toikilik, Steven; Miller, Nan; Morgan, Chris; Clements, C. John	A vaccine cold chain freezing study in PNG highlights technology needs for hot climate countries	Vaccine	0.75	PNG
2004	Witter, Sophie; Osiga, Gamba	Health service quality and users' perceptions in West Nile, Uganda	The International journal of health planning and management	0.75	UGA
1995	Wood, David; Donald-Sherbourne, Cathy; Halfon, Neal; Tucker, M. Belinda; Ortiz, Vilma; Hamlin, Julie Shea; Duan, Naihua; Mazel, Rebecca M.; Grabowsky, Mark; Brunell, Philip; Others	Factors related to immunization status among inner-city Latino and African-American preschoolers	Pediatrics	0.75	USA
1995	Woodyard, Erika; Woodyard, Lance; Alto, William A.	Vaccine storage in the physician’s office: a community study	The Journal of the American Board of Family Practice	0.75
2010	World Health Organization; Unicef; Gavi Alliance; Path	Effective Vaccine Management Initiative	WHO	0.75
2006	Wright, Thomas C.; Van Damme, Pierre; Schmitt, Heinz-Josef; Meheus, André	HPV vaccine introduction in industrialized countries	Vaccine	0.75	High Income Countries			hpv
1997	Wylie, A.	Development of immunization training materials in Zambia October 4-16 1997.	USAID	0.75	ZMB
2014	Yadav, Prashant; Lydon, Patrick; Oswald, Julianna; Dicko, Modibo; Zaffran, Michel	Integration of vaccine supply chains with other health commodity supply chains: A framework for decision making	Vaccine	0.75
2007	Yahya, Maryam	Polio vaccines—“no thank you!” barriers to polio eradication in Northern Nigeria	African Affairs	0.75	NGA			polio
2000	Zhu, X.; Zhang, X.; Wang, L.	National EPI vaccination and hepatitis B vaccine coverage rate and the related factors: Results from the 1999 nationwide survey	Chin J Vacc Immun	0.75				hep
1993	Zimmerman, R. K.; Janosky, J. E.	Immunization barriers in Minnesota private practices: the influence of economics and training on vaccine timing.	Family practice research journal	0.75	USA
1999	Zimmerman, R. K.; Mieczkowski, T. A.; Michel, M.	Are vaccination rates higher if providers receive free vaccines and follow contraindication guidelines?	Family Medicine	0.75
2005	Agarwal, Siddharth; Bhanot, Arti; Goindi, Geetanjali; Others	Understanding and addressing childhood immunization coverage in urban slums	Indian pediatrics	0.74
2009	Akmatov, Manas K.; Mikolajczyk, Rafael T.; Kretzschmar, Mirjam; Krämer, Alexander	Attitudes and beliefs of parents about childhood vaccinations in post-soviet countries: the example of Kyrgyzstan	The Pediatric Infectious Disease Journal	0.74	KGZ
2005	Alio, Amina P.; Salihu, Hamisu M.	Maternal determinants of pediatric preventive care utilization among blacks and whites	Journal of the National Medical Association	0.74
1999	Angelillo, I. F.; Ricciardi, G.; Rossi, P.; Pantisano, P.; Langiano, E.; Pavia, M.	Mothers and vaccination: knowledge, attitudes, and behaviour in Italy	Bulletin of the World Health Organization	0.74	ITA
2007	Arya, S. C.; Agarwal, N.	Re: Relationship between vaccine vial monitors and cold chain infrastructure in a rural district of India.	Rural and remote health	0.74	IND
2008	Austin, Helen; Campion-Smith, Charles; Thomas, Sarah; Ward, William	Parents' difficulties with decisions about childhood immunisation	Community Practitioner: The Journal of the Community Practitioners' & Health Visitors' Association	0.74
2010	Ba'Amer, A. A.	Coverage of and barriers to routine child vaccination in Mukalla district, Hadramout governorate, Yemen	Eastern Mediterranean Health Journal = La Revue De Santé De La Méditerranée Orientale = Al-Majallah Al-?i???yah Li-Sharq Al-Mutawassi?	0.74	YEM
2010	Basaleem, Huda O.; Al-Sakkaf, Khaled A.; Shamsuddin, Khadijah	Immunization coverage and its determinants among children 12-23 months of age in Aden, Yemen	Saudi Medical Journal	0.74	YEM
2005	Batson, Amie	The problems and promise of vaccine markets in developing countries	Health Affairs	0.74		Developing Countries
2011	Bednarczyk, Robert A.; Birkhead, Guthrie S.	Reducing financial barriers to vaccinating children and adolescents in the USA	Current Opinion in Pediatrics	0.74	USA
1996	Chappel, D.; Fernandes, V.	Improving the coverage of neonatal BCG vaccination	Journal of Public Health Medicine	0.74				bcg
2014	Charland, Katia M.; Montigny, Luc; Brownstein, John S.; Buckeridge, David L.	Clinic accessibility and clinic-level predictors of the geographic variation in 2009 pandemic influenza vaccine coverage in Montreal, Canada	Influenza and other respiratory viruses	0.74	CAN			influenza
2007	Chhabra, Dr Pragti; Nair, Parvathy; Gupta, Anita; Sandhir, Meenakshi; Kannan, A. T.	Immunization in urbanized villages of Delhi	The Indian Journal of Pediatrics	0.74
1979	Cummings, K. M.; Jette, A. M.; Brock, B. M.; Haefner, D. P.	Psychosocial determinants of immunization behavior in a swine influenza campaign	Medical Care	0.74				influenza
1998	Cutts, F. T.	Advances and challenges for the expanded programme on immunization	British medical bulletin	0.74
2010	Dempsey, Amanda F.; Freed, Gary L.	Health care utilization by adolescents on medicaid: implications for delivering vaccines	Pediatrics	0.74	USA
2005	Ew, Nacoulma; L, Kam; Ee, Gue; E, Kafando; J, Ayereroue; I, Blot	Vaccination status of children with sickle cell disease in Ouagadougou (Burkina Faso).	Sante (Montrouge, France)	0.74
2000	Forrest, J. M.; Burgess, M. A.; Mcintyre, P. B.	Factors influencing vaccination uptake. Workshop report. Current Australian research on the behavioural, social and demographic factors influencing immunisation, Royal Alexandra Hospital for Children, Sydney, March 1998.	Communicable diseases intelligence	0.74	AUS
1995	Frank, Richard G.; Dewa, Carolyn S.; Holt, Elizabeth; Hughart, Nancy; Strobino, Donna; Guyer, Bernard	The demand for childhood immunizations: results from the Baltimore Immunization Study	Inquiry	0.74	USA
2013	Ganczak, Maria; Dmytrzyk-Dani?Ów, Gabriela; Karakiewicz, Beata; Korze?, Marcin; Szych, Zbigniew	Determinants influencing self-paid vaccination coverage, in 0-5 years old Polish children	Vaccine	0.74	POL
2012	Gaudino, James A.; Robison, Steve	Risk factors associated with parents claiming personal-belief exemptions to school immunization requirements: community and other influences on more skeptical parents in Oregon, 2006	Vaccine	0.74	USA
2007	Goel, N; Abrol, A; Pathak, R; Sharma, M; Gulati, S; Swami, H	Status Of Routine Immunisation In Chandigarh , India	The Internet Journal of Health	0.74
1995	Guendelman, Sylvia; English, Paul; Chavez, Gilberto	The effects of maternal health behaviors and other risk factors on immunization status among Mexican-American infants	Pediatrics	0.74	USA
2007	Jin, S. M.; Lee, S. G.	Vaccination status in school entry aged-children and associated factors on timeliness of vaccinations	J Korean Soc Matern Child Health	0.74
2000	Kahane, Shellie M.; Watt, James P.; Newell, Kevin; Kellam, Steffi; Wight, Suzanne; Smith, Natalie J.; Reingold, Arthur; Adler, Robert	Immunization levels and risk factors for low immunization coverage among private practices	Pediatrics	0.74
2007	L, Sheng; Sy, Zuo; J, Xie; Yl, Qi; Yb, Tong; Gp, Tang; J, Zhou; Dy, Zhang; Cb, Long; W, Du; Zj, Feng	Feasibility study of enforcing immunization certificate check before primary school or kindergarten enrollment in Guizhou Province, China.	Biomedical and environmental sciences : BES	0.74
2014	Lazcano-Ponce, Eduardo; Stanley, Margaret; Munoz, Nubia; Torres, Leticia; Cruz-Valdez, Aurelio; Salmerón, Jorge; Rojas, Rosalba; Herrero, Rolando; Hernández-Ávila, Mauricio	Overcoming barriers to HPV vaccination: non-inferiority of antibody response to human papillomavirus 16/18 vaccine in adolescents vaccinated with a two-dose vs. a three-dose schedule at 21 months	Vaccine	0.74				hpv
2007	Lee, Grace M.; Santoli, Jeanne M.; Hannan, Claire; Messonnier, Mark L.; Sabin, James E.; Rusinak, Donna; Gay, Charlene; Lett, Susan M.; Lieu, Tracy A.	Gaps in vaccine financing for underinsured children in the United States	Jama	0.74	USA
2007	Ma, Grace X.; Fang, Carolyn Y.; Shive, Steven E.; Toubbeh, Jamil; Tan, Yin; Siu, Philip	Risk perceptions and barriers to hepatitis B screening and vaccination among Vietnamese immigrants	Journal of Immigrant and Minority Health	0.74	VNM			hep
2008	Ma, Grace X.; Shive, Steven E.; Toubbeh, Jamil I.; Tan, Yin; Wu, Dunli	Knowledge, attitudes, and behaviors of Chinese hepatitis B screening and vaccination	American journal of health behavior	0.74	CHN			hep
2011	Miller, Brady L.; Kretsinger, Katrina; Euler, Gary L.; Lu, Peng-Jun; Ahmed, Faruque	Barriers to early uptake of tetanus, diphtheria and acellular pertussis vaccine (Tdap) among adults-United States, 2005-2007	Vaccine	0.74	USA			diphtheria, pertussis, tetanus
1999	Money, Meera Karunakaran; Mohan, Pavitra	Measles immunisation coverage in urban slums	The Indian Journal of Pediatrics	0.74
2000	Moraes, Jose Cassio De; Barata, Rita De Cassia Barradas; Ribeiro, Manoel Carlos De Sampaio De Almeida; Castro, Paulo Carrara De	Immunization coverage in the first year of life in four cities in the state of Sao Paulo, Brazil	Revista Panamericana de Salud Publica	0.74
2005	Morgenroth, H.; Hellenbrand, W.; Dreja, I.; Kahl, J.; Terhardt, M.; Vogel, M.; Schroten, H.	The vaccination coverage among children aged 24 - 30 months in pediatric offices November 1999 - May 2001. The influence of socio-demographic characteristics	Gesundheitswesen (Bundesverband Der Ärzte Des Öffentlichen Gesundheitsdienstes (Germany))	0.74
2008	Murakami, Hitoshi; Van Cuong, Nguyen; Huynh, Lynn; Hipgrave, David Barry	Implementation of and costs associated with providing a birth-dose of hepatitis B vaccine in Viet Nam	Vaccine	0.74	VNM			hep
2006	Ozcirpici, B.; Sahinoz, S.; Ozgur, S.; Bozkurt, A. I.; Sahinoz, T.; Ceylan, A.; Ilcin, E.; Saka, G.; Acemoglu, H.; Palanci, Y.; Others	Vaccination coverage in the South-East Anatolian Project (SEAP) region and factors influencing low coverage	Public Health	0.74	TUR
2010	Parmar, Divya; Baruwa, Elaine M.; Zuber, Patrick; Kone, Souleymane	Impact of wastage on single and multi-dose vaccine vials: Implications for introducing pneumococcal vaccines in developing countries	Human vaccines	0.74		Developing Countries		pneumo
2010	Patel, Amit R.; Nowalk, Mary P.	Expanding immunization coverage in rural India: a review of evidence for the role of community health workers	Vaccine	0.74	IND		1
2014	Perry, Rachel; Rankin, Kristin; Yu, Miao Crystal; Harwood, Bryna	Factors associated with human papillomavirus vaccination completion on a catch-up schedule	Obstetrics and Gynecology	0.74				hpv
2004	Poland, Gregory A.; Marcuse, Edgar K.	Vaccine availability in the US: problems and solutions	Nature immunology	0.74	USA
1998	Reichler, M. R.; Darwish, A.; Stroh, G.; Stevenson, J.; Al Nasr, M. A.; Oun, S. A.; Wahdan, M. H.	Cluster survey evaluation of coverage and risk factors for failure to be immunized during the 1995 National Immunization Days in Egypt	International Journal of Epidemiology	0.74	EGY
2003	Rhodes, Scott D.; Hergenrather, Kenneth C.	Using an integrated approach to understand vaccination behavior among young men who have sex with men: stages of change, the health belief model, and self-efficacy	Journal of Community Health	0.74
2014	Rossmann Beel, Elizabeth; Rench, Marcia A.; Montesinos, Diana P.; Healy, C. Mary	Acceptability of immunization in adult contacts of infants: possibility of expanding platforms to increase adult vaccine uptake	Vaccine	0.74
2007	Rousseau, Louise; Guay, Maryse; Archambault, Denis; El M'Ala, Zahra; Abdelaziz, Nadia	Do organizational barriers to pneumococcal and influenza vaccine access exist?	Canadian Journal of Public Health	0.74				influenza, pneumo
1992	Rr, Bourne; Va, Ivanov; Sa, Mckenzie	Sir John McNee bequest summary of a report on a period of elective study immunization rates in Moscow preschool children.	Transactions of the Medical Society of London	0.74
2012	Sabarwal, Shagun; Mccormick, Marie C.; Silverman, Jay G.; Subramanian, S. V.	Association between maternal intimate partner violence victimization and childhood immunization in India	Journal of tropical pediatrics	0.74	IND
2009	Salmon, Daniel A.; Smith, Philip J.; Pan, William Ky; Navar, Ann Marie; Omer, Saad B.; Halsey, Neal A.	Disparities in preschool immunization coverage associated with maternal age	Human vaccines	0.74
2009	Shen, Angela K.; Hunsaker, John; Gazmararian, Julie A.; Lindley, Megan C.; Birkhead, Guthrie S.	Role of health insurance in financing vaccinations for children and adolescents in the United States	Pediatrics	0.74	USA
2001	Singh, Padam; Yadav, R. J.	Immunisation status of children in BIMARU states	The Indian Journal of Pediatrics	0.74
2011	Smith, Jon; Lipsitch, Marc; Almond, Jeffrey W.	Vaccine production, distribution, access, and uptake	The Lancet	0.74
2006	Sotelo, Jcr; Alvarado, Pef	Pentavalent vaccine and vaccination coverage in children aged less than one in Colombia 2000-2003	Revista de Salud Publica	0.74
2004	Stanton, Bonita F.	Assessment of relevant cultural considerations is essential for the success of a vaccine	Journal of Health, Population and Nutrition	0.74
1998	Stronegger, W. J.; Freidl, W.; Rásky, E.; Berghold, A.	Educational status and resources for child care as predictors of TBE vaccination coverage in schoolchildren of an endemic area in Austria	International Journal of Hygiene and Environmental Medicine	0.74	AUT
2010	Stronegger, Willibald J.; Freidl, Wolfgang	A hierarchical analysis of social determinants of measles vaccination coverage in Austrian schoolchildren	European Journal of Public Health	0.74	AUT			measles
1992	Tandon, B. N.; Gandhi, N.	Immunization coverage in India for areas served by the Integrated Child Development Services programme. The Integrated Child Development Services Consultants	Bulletin of the World Health Organization	0.74
1996	Taylor, James A.; Cufley, Davonna	The association between parental health beliefs and immunization status among children followed by private pediatricians	Clinical pediatrics	0.74
2008	Vandermeulen, Corinne; Roelants, Mathieu; Theeten, Heidi; Depoorter, Anne-Marie; Van Damme, Pierre; Hoppenbrouwers, Karel	Vaccination coverage in 14-year-old adolescents: documentation, timeliness, and sociodemographic determinants	Pediatrics	0.74
2010	Weston, Andrea L.; Enger, Kyle S.	Factors associated with hepatitis A vaccination receipt in one-year-olds in the state of Michigan	Journal of Biomedicine & Biotechnology	0.74	USA			hep
2004	Yadav, R. J.; Singh, Padam	Immunisation of children and mothers in north-eastern states	Health and Population-Perspectives and Issues	0.74
1997	Zimmerman, R. K.; Bradford, B. J.; Janosky, J. E.; Mieczkowski, T. A.; Desensi, E.; Grufferman, S.	Barriers to measles and pertussis immunization: the knowledge and attitudes of Pennsylvania primary care physicians	American Journal of Preventive Medicine	0.74	USA			measles, pertussis
2007	Adler, Amos; Herring, Eli; Babilsky, Hanan; Gazala, Eli; Cohen, Avner; Levy, Itzhak	Parent-dependent barriers to varicella immunization in Israel: the importance of adequate information	Acta Paediatrica	0.73	ISR			varicella
2012	Al-Dharrab, Ayman A.; Al-Samadani, Khalid H.	Assessment of hepatitis B vaccination and compliance with infection control among dentists in Saudi Arabia	Saudi Medical Journal	0.73	SAU			hep
1996	Alemi, F.; Alemagno, S. A.; Goldhagen, J.; Ash, L.; Finkelstein, B.; Lavin, A.; Butts, J.; Ghadiri, A.	Computer reminders improve on-time immunization rates	Medical Care	0.73
2004	Anjum, Qudsia; Omair, Aamir; Inam, S. N.; Ahmed, Yousuf; Usman, Yaseen; Shaikh, Shazia	Improving vaccination status of children under five through health education.	The Journal of the Pakistan Medical Association	0.73
1997	Aristegui, Javier; Garrote, Elisa; González, Antonio; Arrate, Juan-Pedro; Perez, Alberto; Vandepapelière, Pierre	Immune response to a combined hepatitis B, diphtheria, tetanus and whole-cell pertussis vaccine administered to infants at 2, 4 and 6 months of age	Vaccine	0.73				diphtheria, hep, pertussis, tetanus
2010	Baker, Dian L.; Dang, Michelle T.; Ly, May Ying; Diaz, Rafael	Perception of barriers to immunization among parents of Hmong origin in California	American journal of public health	0.73	USA
1994	Bates, Ann S.; Fitzgerald, John F.; Dittus, Robert S.; Wolinsky, Fredric D.	Risk factors for underimmunization in poor urban infants	JAMA	0.73
2010	Becker-Dreps, Sylvia; Otieno, Walter Agingu; Brewer, Noel T.; Agot, Kawango; Smith, Jennifer S.	HPV vaccine acceptability among Kenyan women	Vaccine	0.73	KEN			hpv
1993	Berhane, Y.; Pickering, J.	Are reminder stickers effective in reducing immunization dropout rates in Addis Ababa, Ethiopia?	The Journal of Tropical Medicine and Hygiene	0.73	ETH
2014	Bhattacharya, Sangeeta Das; Bhattacharyya, Subhasish; Chatterjee, Devlina; Niyogi, Swapan Kumar; Chauhan, Nageshwar; Sudar, A.	Risk Factors for Incomplete Immunization in Children with HIV Infection	The Indian Journal of Pediatrics	0.73
1998	Bhattacharyya, Karabi; Khanam, Rokeya	Process evaluation of the first national immunization day in Bangladesh	USAID	0.73	BGD
2014	Block, Lauren; Pitts, Samantha; Perl, Trish M.	Barriers and facilitators of implementation of a mandate for influenza vaccination among healthcare personnel	Infection Control and Hospital Epidemiology	0.73				influenza
1986	Bodenheimer Jr, Henry C.; Fulton, John P.; Kramer, Peter D.	Acceptance of hepatitis B vaccine among hospital workers.	American Journal of Public Health	0.73				hep
2005	Bonn, Dorothy	Filling the vaccine gap	The Lancet Infectious Diseases	0.73
2014	Clouston, S.; Kidman, R.; Palermo, T.	Social inequalities in vaccination uptake among children aged 0-59 months living in Madagascar: an analysis of Demographic and Health Survey data from 2008 to 2009	Vaccine	0.73	MDG
2003	Cohen, Nicole J.; Lauderdale, Diane S.; Shete, Priya B.; Seal, John B.; Daum, Robert S.	Physician knowledge of catch-up regimens and contraindications for childhood immunizations	Pediatrics	0.73
2011	Coleman, Maame Aba; Levison, Judy; Sangi-Haghpeykar, Haleh	HPV vaccine acceptability in Ghana, West Africa	Vaccine	0.73	GHA			hpv
2000	Coronado, V. G.; Maes, E. F.; Rodewald, L. E.; Chu, S.; Battaglia, M. P.; Hoaglin, D. C.; Merced, N. L.; Yusuf, H.; Cordero, J. F.; Orenstein, W. A.	Risk factors for underimmunization among 19-35 month-old children in the United States: National Immunization Survey, July 1996-June 1998	Unpublished manuscript, Centers for Disease Control and Prevention, Atlanta	0.73	USA
2004	Davis, Matthew M.; Szilagyi, Peter G.	Can quality improvement reach into pockets of need for childhood immunizations?	Ambulatory Pediatrics	0.73
2013	Decade Of Vaccines Collaboration Leadership Council	Global vaccine action plan	WHO	0.73
2009	Dempsey, Amanda F.; Singer, Dianne; Clark, Sarah J.; Davis, Matthew M.	Parents' views on 3 shot-related visits: implications for use of adolescent vaccines like human papillomavirus vaccine	Academic pediatrics	0.73				hpv
2003	Deroeck, Denise; Deen, Jacqueline; Clemens, John D.	Policymakers’ views on dengue fever/dengue haemorrhagic fever and the need for dengue vaccines in four southeast Asian countries	Vaccine	0.73		Southeast Asia		dengue
2012	Diekema, Douglas S.	Improving childhood vaccination rates	New England Journal of Medicine	0.73
2012	Djingarey, Mamoudou H.; Barry, Rodrigue; Bonkoungou, Mete; Tiendrebeogo, Sylvestre; Sebgo, Rene; Kandolo, Denis; Lingani, Clement; Preziosi, Marie-Pierre; Zuber, Patrick Lf; Perea, William; Others	Effectively introducing a new meningococcal A conjugate vaccine in Africa: the Burkina Faso experience	Vaccine	0.73	BFA			mening
1999	Fine, Paul Em; Carneiro, Ilona Am; Milstien, Julie B.; Clements, C. John	Issues relating to the use of BCG in immunization programmes	A discussion document. Geneva: World Health Organization	0.73				bcg
1997	Fredrickson, Doren D.; Kies, Kim M.; Burbach, Cindy A.	Immunization Compliance Among Public and Private School Children	Journal of School Health	0.73
2009	Fu, Linda Y.; Cowan, Nuala; Mclaren, Rosie; Engstrom, Ryan; Teach, Stephen J.	Spatial accessibility to providers and vaccination compliance among children with medicaid	Pediatrics	0.73	USA
1996	Grabowsky, Mark; Orenstein, Walter A.; Marcuse, Edgar K.	The critical role of provider practices in undervaccination	Pediatrics	0.73
2010	Guichard, Stephane; Hymbaugh, Karen; Burkholder, Brent; Diorditsa, Serguei; Navarro, Christine; Ahmed, Selina; Rahman, Mohd Mahbubur	Vaccine wastage in Bangladesh	Vaccine	0.73	BGD
1999	Hambidge, S. J.; Easter, S. A.; Martin, S.; Melinkovich, P.; Brown, J.; Siegel, C. D.	Characteristics of families who attend free vaccine fairs	Pediatrics	0.73
2006	Hamilton-West, Kate	Factors influencing MMR vaccination decisions following a mumps outbreak on a university campus	Vaccine	0.73				measles, mumps, rubella
1975	Hendrickse, R. G.	Problems of future measles vaccination in developing countries	Transactions of the Royal Society of Tropical Medicine and Hygiene	0.73		Developing Countries		measles
2004	Hinds, A.; Cameron, J. C.	Acceptability of universal hepatitis B vaccination among school pupils and parents	Communicable disease and public health	0.73				hep
2006	Hipgrave, David B.; Maynard, James E.; Biggs, Beverley-Ann	Improving birth dose coverage of hepatitis B vaccine	Bulletin of the World Health Organization	0.73				hep
2005	Humiston, Sharon G.; Rosenthal, Susan L.	Challenges to vaccinating adolescents: vaccine implementation issues	The Pediatric infectious disease journal	0.73
2013	Kaljee, Linda M.; Pach, Alfred; Thriemer, Kamala; Ley, Benedikt; Jiddawi, Mohamed; Puri, Mahesh; Ochiai, Leon; Wierzba, Thomas; Clemens, John; Ali, Said M.	Desirability for a typhoid fever vaccine among rural residents, Pemba Island, Tanzania	Vaccine	0.73	TZA			typhoid
2006	Kane, Mark A.; Sherris, Jacqueline; Coursaget, Pierre; Aguado, Teresa; Cutts, Felicity	HPV vaccine use in the developing world	Vaccine	0.73		Developing Countries		hpv
1997	Kendal, Alan P.; Snyder, Robert; Garrison, Paul J.	Validation of cold chain procedures suitable for distribution of vaccines by public health programs in the USA	Vaccine	0.73	USA
1996	Kimmel, S. R.; Madlon-Kay, D.; Burns, I. T.; Admire, J. B.	Breaking the barriers to childhood immunization.	American family physician	0.73
2008	Lamden, Kenneth H.; Gemmell, Islay	General practice factors and MMR vaccine uptake: structure, process and demography	Journal of Public Health	0.73				measles, mumps, rubella
2011	Lechuga, Julia; Swain, Geoffrey R.; Weinhardt, Lance S.	The cross-cultural variation of predictors of human papillomavirus vaccination intentions	Journal of Women's Health	0.73				hpv
2009	Lindley, M. C.; Orenstein, W. A.; Shen, A. K.; Rodewald, L.; Birkhead, G. S.	Assuring vaccination of children and adolescents without financial barriers: recommendations from the National Vaccine Advisory Committee (NVAC)	Washington, DC: US Department of Health and Human Services	0.73
1996	Lopreiato, J. O.; Ottolini, M. C.	Assessment of immunization compliance among children in the Department of Defense health care system	Pediatrics	0.73
1999	Mack, R. W.; Darden, P. M.	Children's immunizations: the gap between parents and providers	Health Marketing Quarterly	0.73
2005	Matsumura, Takayo; Nakayama, Takeo; Okamoto, Shigeru; Ito, Hideko	Measles vaccine coverage and factors related to uncompleted vaccination among 18-month-old and 36-month-old children in Kyoto, Japan	BMC Public Health	0.73	JPN			measles
1981	Maynard, J. E.	Hepatitis B vaccine: strategies for utilization	Hepatitis B vaccine. INSERM symposium	0.73				hep
2011	Mccolloster, Patrick J.	US vaccine refrigeration guidelines: loose links in the cold chain	Human vaccines	0.73	USA
1993	Miles, Thais A.	The integrity of the vaccine cold chain in the Hunter area of New South Wales	Australian journal of public health	0.73	AUS
2003	Milledge, J. T.; Cooper, C. D.; Woolfenden, S. R.	Barriers to immunization: attitudes of general practitioners to varicella, the disease and its vaccine	Journal of paediatrics and child health	0.73				varicella
1999	Nace, N. B.; Larson, C.; Lester, T.; Kosinski, J.	Perceived barriers to childhood immunization: a physician and parent survey in a southeastern urban/rural community	Tennessee Medicine: Journal of the Tennessee Medical Association	0.73
2012	Nasiru, Sani-Gwarzo; Aliyu, Gambo G.; Gasasira, Alex; Aliyu, Muktar H.; Zubair, Mahmud; Mandawari, Sunusi U.; Waziri, Hassana; Nasidi, Abdulsalami; El-Kamary, Samer S.	Breaking community barriers to polio vaccination in Northern Nigeria: the impact of a grass roots mobilization campaign (Majigi)	Pathogens and global health	0.73	NGA			polio
2008	Okamoto, Shigeru; Slingsby, Brian Taylor; Nakayama, Takeo; Nakamura, Kanae; Fukuda, Risa; Gomi-Yano, Harumi; Ohno, Hiroshi; Matsumura, Tadashi	Barriers to vaccination among Japanese medical students: Focus group interviews	Pediatrics International	0.73	JPN
2014	Okeibunor, Joseph; Gasasira, Alex; Mihigo, Richard; Salla, Mbaye; Poy, Alain; Orkeh, Godwin; Shaba, Keith; Nshimirimana, Deo	Trend in proportions of missed children during polio supplementary immunization activities in the African Region: evidence from independent monitoring data 2010–2012	Vaccine	0.73		Africa		polio
2002	Palmowski, Michael J.; Choi, Ed Man-Lik; Hermans, Ian F.; Gilbert, Sarah C.; Chen, Ji-Li; Gileadi, Uzi; Salio, Mariolina; Van Pel, Aline; Man, Stephen; Bonin, Eivor; Others	Competition between CTL narrows the immune response induced by prime-boost vaccination protocols	The Journal of Immunology	0.73
2006	Plotkin, Stanley A.	Mass Vaccination: Global Aspects-Progress and Obstacles	Springer Science & Business Media	0.73
1982	Rahman, Makhlisur; Chen, Lincoln C.; Chakraborty, J.; Yunus, Md; Faruque, A. S.; Chowdhury, A. I.	Use of tetanus toxoid for the prevention of neonatal tetanus. 2. Immunization acceptance among pregnant women in rural Bangladesh.	Bulletin of the World Health organization	0.73	BGD			tetanus
1991	Rees, H.; Buch, E.; Ferrinho, P. D.; Groenewald, H. T.; Neethling, A.	Immunisation coverage and reasons associated with non-immunisation in Alexandra township, September 1988	South African Medical Journal	0.73	ZAF
2014	Rickert, Vaughn I.; Auslander, Beth A.; Cox, Dena S.; Rosenthal, Susan L.; Rickert, Jeffrey A.; Rupp, Richard; Zimet, Gregory D.	School-based vaccination of young US males: impact of health beliefs on intent and first dose acceptance	Vaccine	0.73	USA
2001	Rizvi, N.; Hussain, M.	Survey of knowledge about tuberculosis amongst family physicians	JOURNAL-PAKISTAN MEDICAL ASSOCIATION	0.73
2006	Rodewald, Lance E.; Orenstein, Walter A.; Mason, Dean D.; Cochi, Stephen L.	Vaccine supply problems: a perspective of the Centers for Disease Control and Prevention	Clinical infectious diseases	0.73
2003	Rudy, Ellen T.; Detels, Roger; Douglas, Wendy; Greenland, Sander	Factors affecting hepatitis vaccination refusal at a sexually transmitted disease clinic among men who have sex with men	Sexually transmitted diseases	0.73				hep
2000	S, Dasgupta; D, Pal; Rn, Sinha; Nk, Mandal; Pr, Karmakar; I, Saha; Ak, Mandal	Declining trend in routine UIP coverage	Indian journal of public health	0.73
1994	Salsberry, P. J.; Nickel, J. T.; Mitch, R.	Inadequate immunization among 2-year-old children: a profile of children at risk	Journal of Pediatric Nursing	0.73
2003	Santoli, J. M.; Peter, G.; Arvin, A. M.; Davis, J. P.; Decker, M. D.; Fast, P.; Guerra, F. A.; Helms, C. M.; Hinman, A. R.; Katz, R.; Others	Strengthening the supply of routinely recommended vaccines in the United States: recommendations from the National Vaccine Advisory Committee.	JAMA	0.73	USA
2002	Scott, Tracy L.; Gazmararian, Julie A.; Williams, Mark V.; Baker, David W.	Health literacy and preventive health care use among Medicare enrollees in a managed care organization	Medical Care	0.73	USA
2010	Semali, Innocent A.	Trends in immunization completion and disparities in the context of health reforms: the case study of Tanzania	BMC health services research	0.73	TZA
2005	Slonim, Amy B.; Roberto, Anthony J.; Downing, Christi R.; Adams, Inez F.; Fasano, Nancy J.; Davis-Satterla, Loretta; Miller, Mark A.	Adolescents’ knowledge, beliefs, and behaviors regarding hepatitis B: Insights and implications for programs targeting vaccine-preventable diseases	Journal of adolescent health	0.73				hep
2008	Smith, Michael J.; Ellenberg, Susan S.; Bell, Louis M.; Rubin, David M.	Media coverage of the measles-mumps-rubella vaccine and autism controversy and its relationship to MMR immunization rates in the United States	Pediatrics	0.73	USA			measles, mumps, rubella
2005	Smith, Philip J.; Santoli, Jeanne M.; Chu, Susan Y.; Ochoa, Dianne Q.; Rodewald, Lance E.	The association between having a medical home and vaccination coverage among children eligible for the vaccines for children program	Pediatrics	0.73
1971	Stanfield, J. P.; Bracken, P. M.	Measles vaccination: studies in methods and cost reduction in developing countries	Transactions of the Royal Society of Tropical Medicine and Hygiene	0.73		Developing Countries		measles
2014	Stockwell, Melissa S.; Irigoyen, Matilde; Martinez, Raquel Andres; Findley, Sally E.	Failure to Return Parental, Practice, and Social Factors Affecting Missed Immunization Visits for Urban Children	Clinical pediatrics	0.73
2012	Stojanovski, Kristefer; Mcweeney, Gerry; Emiroglu, Nedret; Ostlin, Piroska; Koller, Theadora; Licari, Lucianne; Kaluski, Dorit Nitzan	Risk factors for low vaccination coverage among Roma children in disadvantaged settlements in Belgrade, Serbia	Vaccine	0.73	SRB
1996	Szilagyi, P. G.; Rodewald, L. E.; Humiston, S. G.; Pollard, L.; Klossner, K.; Jones, A. M.; Barth, R.; Woodin, K. A.	Reducing missed opportunities for immunizations. Easier said than done	Archives of Pediatrics & Adolescent Medicine	0.73
2009	Theeten, Heidi; Hens, Niel; Aerts, Marc; Vandermeulen, Corinne; Roelants, Mathieu; Hoppenbrouwers, Karel; Van Damme, Pierre; Beutels, Philippe	Common attitudes about concomitant vaccine injections for infants and adolescents in Flanders, Belgium	Vaccine	0.73	BEL
2006	Torun, Sebahat D.; Bak?Rc?, Nadi	Vaccination coverage and reasons for non-vaccination in a district of Istanbul	BMC Public Health	0.73	TUR
2014	Vet, Raymond; De Wit, John B. F.; Das, Enny	The role of implementation intention formation in promoting hepatitis B vaccination uptake among men who have sex with men	International journal of STD & AIDS	0.73				hep
2011	Vitek, Wendy S.; Akers, Aletha; Meyn, Leslie A.; Switzer, Galen E.; Lee, Bruce Y.; Beigi, Richard H.	Vaccine eligibility and acceptance among ambulatory obstetric and gynecologic patients	Vaccine	0.73
2011	Wenger, Olivia K.; Mcmanus, Mark D.; Bower, John R.; Langkamp, Diane L.	Underimmunization in Ohio's Amish: parental fears are a greater obstacle than access to care	Pediatrics	0.73	USA
2007	Whitehead, Sara J.; Cui, Kate X.; De, Anindya K.; Ayers, Tracy; Effler, Paul V.	Identifying risk factors for underimmunization by using geocoding matched to census tracts: A statewide assessment of children in Hawaii	Pediatrics	0.73	USA
2007	Winston, Carla A.; Mims, Adrienne D.; Leatherwood, Kecia A.	Increasing pneumococcal vaccination in managed care through telephone outreach	The American Journal of Managed Care	0.73				pneumo
2006	Winston, Carla A.; Wortley, Pascale M.; Lees, Karen A.	Factors associated with vaccination of medicare beneficiaries in five US communities: results from the racial and ethnic adult disparities in immunization initiative survey, 2003	Journal of the American Geriatrics Society	0.73	USA
1995	Wood, David; Pereyra, Margaret; Halfon, Neal; Hamlin, Julie; Grabowsky, Mark	Vaccination levels in Los Angeles public health centers: the contribution of missed opportunities to vaccinate and other factors.	American journal of public health	0.73	USA
2013	Yokokura, Ana Valéria Carvalho Pires; Silva, Antônio Augusto Moura Da; Bernardes, Ariane Cristina Ferreira; Lamy Filho, Fernando; Alves, Maria Tereza Seabra Soares De Brito; Cabra, Nayra Anielly Lima; Alves, Rosângela Fernandes Lucena Batista	Vaccination coverage and factors associated with incomplete basic vaccination schedule in 12-month-old children, São Luís, Maranhão State, Brazil, 2006	Cadernos De Saúde Pública	0.73	BRA
1999	Zhang, Xinglu; Wang, Lixia; Zhu, Xu; Wang, Kean	Knowledge, attitude and practice survey on immunization service delivery in Guangxi and Gansu, China	Social Science & Medicine	0.73	CHN
2004	Zhao, Zhen; Mokdad, Ali H.; Barker, Lawrence	Impact of health insurance status on vaccination coverage in children 19-35 months old, United States, 1993-1996	Public Health Reports (Washington, D.C.: 1974)	0.73	USA
2008	Abrol, A; Galhotra, A; Agarwal, N; Bala, A; Goel, N	Immunization Status In A Slum In Chandigarh (U.T) India: A Perspective To Enhance The Service	The Internet Journal of Health	0.72
2012	Al-Lela, Omer Q. B.; Baidi Bahari, Mohd; Al-Abbassi, Mustafa G.; Salih, Muhannad R. M.; Basher, Amena Y.	Influence of health providers on pediatrics' immunization rate	Journal of Tropical Pediatrics	0.72
1998	Anderson, Lynda A.; Janes, Gail R.; Jenkins, Carolyn	Implementing preventive services: to what extent can we change provider performance in ambulatory care? A review of the screening, immunization, and counseling literature	Annals of Behavioral Medicine	0.72			1
2010	Babatsikou, Fotoula; Vorou, Rengina; Vardaki, Z.; Galani, S.; Ktenas, E.; Koutis, C.	Childhood vaccination uptake and factors affecting this in Athens, Greece	Health Science Journal	0.72	GRC
2003	Bardenheier, Barbara; González, Idalia M.; Washington, Michael L.; Bell, Beth P.; Averhoff, Francisco; Massoudi, Mehran S.; Hyams, Insu; Simard, Edgar P.; Yusuf, Hussain	Parental knowledge, attitudes, and practices associated with not receiving hepatitis A vaccine in a demonstration project in Butte County, California	Pediatrics	0.72	USA			hep
2014	Bottino, Clement J.; Cox, Joanne E.; Kahlon, Prerna Singh; Samuels, Ronald C.	Improving Immunization Rates in a Hospital-Based Primary Care Practice	Pediatrics	0.72
2001	Bovier, P. A.; Chamot, E.; Bouvier Gallacchi, M.; Loutan, L.	Importance of patients' perceptions and general practitioners' recommendations in understanding missed opportunities for immunisations in Swiss adults	Vaccine	0.72	CHE
1993	Butz, Arlene M.; Funkhouser, Ann; Caleb, Leila; Rosenstein, Beryl J.	Infant health care utilization predicted by pattern of prenatal care	Pediatrics	0.72
2014	Chan, J. Y. C.; Leung, K. M.; Tam, W. W. S.; Lee, A.	Varicella vaccine uptake and associated factors in children in Hong Kong	Epidemiology and Infection	0.72	HKG			varicella
1999	Chapman, Gretchen B.; Coups, Elliot J.	Predictors of influenza vaccine acceptance among healthy adults	Preventive medicine	0.72				influenza
2011	Choudhury, Panna; Thacker, Naveen; Gargano, Lisa M.; Weiss, Paul S.; Vashishtha, Vipin M.; Amladi, Tanmay; Pazol, Karen; Orenstein, Walter A.; Omer, Saad B.; Hughes, James M.	Attitudes and perceptions of private pediatricians regarding polio immunization in India	Vaccine	0.72	IND			polio
2006	Clements, Cjohn; Morgan, Christopher; Posanai, Enoch; Polume, Hilda; Sakamoto, Chieko; Others	A qualitative evaluation of the immunization program in Papua New Guinea	Papua New Guinea Medical Journal	0.72
2007	Constantine, Norman A.; Jerman, Petra	Acceptance of human papillomavirus vaccination among Californian parents of daughters: a representative statewide analysis	Journal of Adolescent Health	0.72	USA			hpv
2009	Corsi, Daniel J; Diego, Bassani G; Kumar, Rajesh; Awasthi, Shally; Jotkar, Raju; Kaur, Navkiran; Jha, Prabhat	Gender inequity and age-appropriate immunization coverage in India from 1992 to 2006	BMC International Health and Human Rights	0.72
2007	Creati, Mick; Saleh, Asmaniar; Ruff, Tilman A.; Stewart, Tony; Otto, Bradley; Sutanto, Agustinus; Clements, C. John	Implementing the birth dose of hepatitis B vaccine in rural Indonesia	Vaccine	0.72	IDN			hep
2005	Crockett, Maryanne; Keystone, Jay	“I hate needles” and other factors impacting on travel vaccine uptake	Journal of travel medicine	0.72
2010	Danis, K.; Georgakopoulou, T.; Stavrou, T.; Laggas, D.; Panagiotopoulos, T.	Predictors of childhood vaccination uptake: a cross-sectional study in Greece	Procedia in Vaccinology	0.72	GRC
2004	Dayan, Gustavo H.; Orellana, Liliana C.; Forlenza, Raul; Ellis, Alejandro; Chaui, Jorge; Kaplan, Silvia; Strebel, Peter	Vaccination coverage among children aged 13 to 59 months in Buenos Aires, Argentina, 2002	Revista Panamericana de Salud Publica	0.72
1999	Dufour, Annie; Remis, Robert S.; Alary, Michel; Otis, Joanne; Mâsse, Benoît; Turmel, Bruno; Vincelette, Jean; Lavoie, René; Leclerc, Roger; Parent, Raymond; Others	Factors associated with hepatitis B vaccination among men having sexual relations with men in Montreal, Quebec, Canada	Sexually transmitted diseases	0.72	CAN			hep
2013	Ferrinho, Paulo; Dramé, Mohammed; Tumusiime, Prosper	Perceptions of the usefulness of external support to immunization coverage in Chad: an analysis of the GAVI-Alliance cash-based support	The Pan African Medical Journal	0.72	TCD
2013	Fisher, William A.; Laniado, Hila; Shoval, Hila; Hakim, Marwan; Bornstein, Jacob	Barriers to human papillomavirus vaccine acceptability in Israel	Vaccine	0.72	ISR			hpv
1994	Gamertsfelder, Debra A.; Zimmerman, Richard Kent; Desensi, Elizabeth G.	Immunization barriers in a family practice residency clinic	The Journal of the American Board of Family Practice	0.72
1999	Grasso, M.; Ripabelli, G.; Sammarco, M. L.; Manfredi Selvaggi, T. M.; Quaranta, A.	Vaccine storage in the community: a study in central Italy	Bulletin of the World Health Organization	0.72	ITA
1994	Green, Manfred S.; Shohat, Tamy; Lerman, Yehuda; Cohen, Dani; Slepon, Raphael; Duvdevani, Poriya; Varsano, Noemi; Dagan, Ron; Mendelson, Ella	Sex differences in the humoral antibody response to live measles vaccine in young adults	International journal of epidemiology	0.72				measles
2008	Hafeez-Ur-Rehman Mengal, Nopporn Howteerakul; Suwannapong, Nawarat; Rajatanun, Thitipat	Factors relating to acceptance of hepatitis B virus vaccination by nursing students in a tertiary hospital, Pakistan	Journal of health, population, and nutrition	0.72	PAK			hep
2005	Hak, E.; Schönbeck, Y.; De Melker, H.; Van Essen, G. A.; Sanders, E. A. M.	Negative attitude of highly educated parents and health care workers towards future vaccinations in the Dutch childhood vaccination program	Vaccine	0.72	NLD
2006	Hambidge, Simon J.; Phibbs, Stephanie L.; Davidson, Arthur J.; Lebaron, Charles W.; Chandramouli, Vijayalaxmi; Fairclough, Diane L.; Steiner, John F.	Individually significant risk factors do not provide an accurate clinical prediction rule for infant underimmunization in one disadvantaged urban area	Ambulatory Pediatrics	0.72
1997	Hanna, J. N.; Faoagali, J. L.; Buda, P. J.; Sheridan, J. W.	Further observations on the immune response to recombinant hepatitis B vaccine after administration to aboriginal and Torres Strait Island children	Journal of paediatrics and child health	0.72	AUS			hep
1988	Henderson, Ralph H.; Keja, Jk; Hayden, Gregory; Galazka, A.; Clements, John; Chan, Carole	Immunizing the children of the world: progress and prospects.	Bulletin of the World Health Organization	0.72
1999	Hughart, Nancy; Strobino, Donna; Holt, Elizabeth; Guyer, Bernard; Hou, William; Huq, Ashraful; Ross, Alan	The relation of parent and provider characteristics to vaccination status of children in private practices and managed care organizations in Maryland	Medical care	0.72	USA
2005	Hyatt, Raymond R.; Allen, Susan M.	Disability as a "family affair": parental disability and childhood immunization	Medical Care	0.72
2004	Jain, Nidhi; Yusuf, Hussain; Wortley, Pascale M.; Euler, Gary L.; Walton, Sabrina; Stokley, Shannon	Factors associated with receiving hepatitis B vaccination among high-risk adults in the United States: an analysis of the National Health Interview Survey, 2000	Family Medicine	0.72	USA			hep
2001	Jiles, Ruth B.; Daniels, Danni; Yusuf, Hussain R.; Mccauley, Mary M.; Chu, Susan Y.	Undervaccination with hepatitis B vaccine: missed opportunities or choice?	American journal of preventive medicine	0.72				hep
2013	Jumaan, Aisha O.; Ghanem, Soha; Taher, Jalaa; Braikat, Mhammed; Al Awaidy, Salah; Dbaibo, Ghassan S.	Prospects and challenges in the introduction of human papillomavirus vaccines in the extended Middle East and North Africa region	Vaccine	0.72		North Africa and the Middle East		hpv
2005	Jutavijittum, Prapan; Jiviriyawat, Yupa; Yousukh, Amnat; Hayashi, Shigeki; Toriyama, Kan	Evaluation of a hepatitis B vaccination program in Chiang Mai, Thailand	Southeast Asian J Trop Med Public Health	0.72
2009	Katz, Mira L.; Reiter, Paul L.; Kluhsman, Brenda C.; Kennedy, Stephenie; Dwyer, Sharon; Schoenberg, Nancy; Johnson, Andy; Ely, Gretchen; Roberto, Karen A.; Lengerich, Eugene J.; Others	Human papillomavirus (HPV) vaccine availability, recommendations, cost, and policies among health departments in seven Appalachian states	Vaccine	0.72	USA			hpv
2000	Kerpelman, Larry C.; Connell, David B.; Gunn, Walter J.	Effect of a monetary sanction on immunization rates of recipients of aid to families with dependent children	JAMA	0.72
2005	Khan, M. N. A.; Rahman, M. L.; Awal Miah, A.; Islam, M. S.; Musa, S. A. J. M.; Tofail, F.	Vaccination coverage survey in Dhaka District.	http://www.banglajol.info/index.php/BMRCB/index	0.72
2011	Konstantyner, Tulio; Taddei, José Augusto De Aguiar Carrazedo; Rodrigues, Laura Cunha	Risk factors for incomplete vaccination in children less than 18 months of age attending the nurseries of day-care centres in Sao Paulo, Brazil	Vaccine	0.72	BRA
2003	Lawrence, Glenda L.; Macintyre, C. Raina; Hull, Brynley P.; Mcintyre, Peter B.	Measles vaccination coverage among five-year-old children: implications for disease elimination in Australia	Australian and New Zealand Journal of Public Health	0.72
1997	Lin, W. C.; Ball, C.	Factors affecting the decision of nursing students in Taiwan to be vaccinated against hepatitis B infection	Journal of Advanced Nursing	0.72	TWN			hep
1998	Lowery, N. Elaine; Belansky, Elaine S.; Siegel, Carol D.; Goodspeed, Jennifer R.; Harman, Cathleen Patrick; Steiner, John F.	Rural childhood immunization. Rates and demographic characteristics.	The Journal of family practice	0.72
2002	Maglione, Margaret A.; Stone, Erin G.; Shekelle, Paul G.	Mass mailings have little effect on utilization of influenza vaccine among Medicare beneficiaries	American journal of preventive medicine	0.72	USA			influenza
1994	Miller, Lisa A.; Barón, Anna E.; Marine, William M.; Hoffman, Richard E.; Melinkovich, Paul	Risk factors for delayed immunization against measles, mumps, and rubella in Colorado two-year-olds	Pediatrics	0.72	USA			measles, mumps, rubella
1991	Mj, Stine	Immunization status of 2-year-olds in a prepaid health care system.	Indiana medicine : the journal of the Indiana State Medical Association	0.72
2009	Mohanty, S. K.; Pathak, Praveen K.	Rich-poor gap in utilization of reproductive and child health services in India, 1992-2005	Journal of Biosocial Science	0.72
1998	Monath, Thomas P.; Giesberg, Judith A.; Fierros, Edward Garcia	Does restricted distribution limit access and coverage of yellow fever vaccine in the United States?	Emerging infectious diseases	0.72	USA			yellow
1998	Morrow, Ardythe L.; Rosenthal, Jorge; Lakkis, Hassan D.; Bowers, Jeanne C.; Butterfoss, Frances D.; Crews, R. Clinton; Sirotkin, Barry	A population-based study of access to immunization among urban Virginia children served by public, private, and military health care systems	Pediatrics	0.72	USA
2012	Muhsen, Khitam; El-Hai, Reem Abed; Amit-Aharon, Anat; Nehama, Haim; Gondia, Mervat; Davidovitch, Nadav; Goren, Sophy; Cohen, Dani	Risk factors of underutilization of childhood immunizations in ultraorthodox Jewish communities in Israel despite high access to health care services	Vaccine	0.72	ISR
2013	Orr, Nate; Elliott, Marc N.; Burkhart, Q.; Haviland, Amelia; Weinick, Robin M.	Racial/Ethnic differences in Medicare experiences and immunization: the role of disease burden	Medical Care	0.72	USA
1996	Pebley, A. R.; Goldman, N.; Rodríguez, G.	Prenatal and delivery care and childhood immunization in Guatemala: do family and community matter?	Demography	0.72	GTM
1993	Redlener, Irwin	Overcoming barriers to health care access for medically underserved children.	The Journal of ambulatory care management	0.72
1999	Rothman, Alexander J.; Kiviniemi, Marc T.	Treating people with information: an analysis and review of approaches to communicating health risk information	JNCI monographs	0.72
2008	Ruiz-Rodríguez, Myriam; Vera-Cala, Lina M.; López-Barbosa, Nahyr	Health insurance for infants and infant vaccination related to forced-displacement in Colombia	Revista De Salud Pública	0.72	COL
2010	Sachdeva, S.; Datta, U.; Others	Status of vaccine cold chain maintenance in Delhi, India	Indian journal of medical microbiology	0.72	IND
2011	Stockwell, Melissa S.; Irigoyen, Matilde; Martinez, Raquel Andres; Findley, Sally	How parents' negative experiences at immunization visits affect child immunization status in a community in New York City	Public Health Reports	0.72	USA
1999	Sutanto, A.; Suarnawa, I. M.; Nelson, C. M.; Stewart, T.; Soewarso, T. Indijati	Home delivery of heat-stable vaccines in Indonesia: outreach immunization with a prefilled, single-use injection device	Bulletin of the World Health Organization	0.72	IDN
2010	Tickner, Sarah; Leman, P. J.; Woodcock, A.	Parents' views about pre-school immunization: an interview study in southern England	Child: Care, Health and Development	0.72	GBR
2003	Tierney, Cheryl D.; Yusuf, Hussain; Mcmahon, Shawn R.; Rusinak, Donna; O' Brien, Megan A.; Massoudi, Mehran S.; Lieu, Tracy A.	Adoption of reminder and recall messages for immunizations by pediatricians and public health clinics	Pediatrics	0.72
2000	Virtanen, Martti; Peltola, Heikki; Paunio, Mikko; Heinonen, Olli P.	Day-to-day reactogenicity and the healthy vaccinee effect of measles-mumps-rubella vaccination	Pediatrics	0.72				measles, mumps, rubella
1995	Yuan, Lilain; Daniels, Stacy; Naus, Monika; Brcic, Branimir	Vaccine storage and handling. Knowledge and practice in primary care physicians' offices.	Canadian family physician	0.72
2007	A, Datar; A, Mukherji; N, Sood	Health infrastructure & immunization coverage in rural India.	The Indian journal of medical research	0.71
1988	Bhopal, R. S.; Samim, A. K.	Immunization uptake of Glasgow Asian children: paradoxical benefit of communication barriers?	Community Medicine	0.71	GBR
1994	Briggs, M. J.; Thomas, J.	Obstacles to hepatitis B vaccine uptake by health care staff	Public Health	0.71				hep
2004	Butraporn, Piyarat; Pach, Alfred; Pack, Robert P.; Masngarmmeung, Rungwit; Maton, Thavorn; Sri-Aroon, Pusadee; Nyamete, Andrew; Chaicumpa, Wanpen	The health belief model and factors relating to potential use of a vaccine for shigellosis in Kaeng Koi district, Saraburi province, Thailand	Journal of Health, Population and Nutrition	0.71	THA
2010	Cho, Hee-Yeon; Kim, Chang-Hoon; Go, Un-Yeong; Lee, Hoan-Jong	Immunization decision-making in the Republic of Korea: the structure and functioning of the Korea Advisory Committee on Immunization Practices	Vaccine	0.71	KOR
1999	Da Silva, A. A.; Gomes, U. A.; Tonial, S. R.; Da Silva, R. A.	Vaccination coverage and risk factors associated to non-vaccination in a urban area of northeastern Brazil, 1994	Revista De Saúde Pública	0.71	BRA
2013	Dorell, Christina; Yankey, David; Kennedy, Allison; Stokley, Shannon	Factors That Influence Parental Vaccination Decisions for Adolescents, 13 to 17 Years Old National Immunization Survey–Teen, 2010	Clinical pediatrics	0.71
2003	Drain, Paul K.; Ralaivao, Josoa S.; Rakotonandrasana, Alexander; Carnell, Mary A.	Introducing auto-disable syringes to the national immunization programme in Madagascar	Bulletin of the World Health Organization	0.71
2005	Erickson, L. J.; De Wals, P.; Farand, L.	An analytical framework for immunization programs in Canada	Vaccine	0.71	CAN
2006	Hinman, Alan R.; Orenstein, Walter A.; Santoli, Jeanne M.; Rodewald, Lance E.; Cochi, Stephen L.	Vaccine shortages: History, impact, and prospects for the future*	Annu. Rev. Public Health	0.71
2013	Lahariya, Chandrakant; Subramanya, B. P.; Sosler, Stephen; Others	An assessment of hepatitis B vaccine introduction in India: Lessons for roll out and scale up of new vaccines in immunization programs	Indian journal of public health	0.71	IND			hep
2007	Ma, Grace Xueqin; Shive, Steven E.; Fang, Carolyn Y.; Feng, Ziding; Parameswaran, Lalitha; Pham, Anny; Khanh, Che	Knowledge, attitudes, and behaviors of hepatitis B screening and vaccination and liver cancer risks among Vietnamese Americans	Journal of Health Care for the Poor and Underserved	0.71	VNM			hep
1998	Masserey, E.; Bouvier, P.; Brenner, E.; Vaudaux, B.; Cardia-Vonèche, L.; Bastard, B.; Bourquin, C.; Méan, F.	Vaccinal coverage and its determinants in preschool children in Vaud canton in 1996	Revue Médicale De La Suisse Romande	0.71	CHE
1990	Mccusker, J.; Hill, E. M.; Mayer, K. H.	Awareness and use of hepatitis B vaccine among homosexual male clients of a Boston community health center	Public Health Reports (Washington, D.C.: 1974)	0.71	USA			hep
2004	Msuya, J. M.; Kaswahili, J.; Others	Does preventative health care have a chance in the changing health sector in Tanzania?	East African medical journal	0.71
1999	Neighbors, Katie; Oraka, Chinwe; Shih, Linda; Lurie, Peter	Awareness and utilization of the hepatitis B vaccine among young men in the Ann Arbor area who have sex with men	Journal of American College Health	0.71	USA			hep
1991	New, S. J.; Senior, M. L.	I don't believe in needles: qualitative aspects of a study into the uptake of infant immunisation in two English health authorities	Social Science & Medicine	0.71	GBR
2005	Orenstein, Walter A.; Douglas, R. Gordon; Rodewald, Lance E.; Hinman, Alan R.	Immunizations in the United States: success, structure, and stress	Health Affairs	0.71	USA
2013	Owais, Aatekah; Khowaja, Asif Raza; Ali, Syed Asad; Zaidi, Anita K. M.	Pakistan's expanded programme on immunization: an overview in the context of polio eradication and strategies for improving coverage	Vaccine	0.71	PAK			polio
2009	Paschal, Angelia M.; Maryman, J'Vonnah; Oler-Manske, Julie	How can immunization coverage in urban counties be improved? A pilot study of a Kansas county	American Journal of Infection Control	0.71	USA
2006	Poethko-Müller, C.; Kuhnert, R.; Schlaud, M.	Vaccination coverage and predictors for vaccination level. Results of the German Health Interview and Examination Survey for Children and Adolescents (KiGGS)	Bundesgesundheitsblatt, Gesundheitsforschung, Gesundheitsschutz	0.71	DEU
2012	Riccardo, Flavia; Dente, Maria Grazia; Kojouharova, Mira; Fabiani, Massimo; Alfonsi, Valeria; Kurchatova, Anna; Vladimirova, Nadezhda; Declich, Silvia	Migrant's access to immunization in Mediterranean Countries	Health Policy	0.71
1988	Rowe, T. K.; Douglass, C. W.	Compliance with a voluntary hepatitis B vaccination program	Journal of Dental Education	0.71				hep
2004	Santibanez, Tammy A.; Zimmerman, Richard Kent; Nowalk, Mary Patricia; Jewell, Ilene Katz; Bardella, Inis J.	Physician attitudes and beliefs associated with patient pneumococcal polysaccharide vaccination status	Annals of Family Medicine	0.71				pneumo
2000	Thakur, J. S.; Swami, H. M.; Bhatia, S. P. S.	Staff awareness of oral polio vaccine vial monitor in Chandigarh	The Indian Journal of Pediatrics	0.71	IND			polio
2009	Usman, Hussain R.; Akhtar, Saeed; Habib, Faiza; Jehan, Imtiaz	Redesigned immunization card and center-based education to reduce childhood immunization dropouts in urban Pakistan: a randomized controlled trial	Vaccine	0.71	PAK
2007	Wang, Lixia; Li, Junhua; Chen, Haiping; Li, Fangjun; Armstrong, Gregory L.; Nelson, Carib; Ze, Wenyuan; Shapiro, Craig N.	Hepatitis B vaccination of newborn infants in rural China: evaluation of a village-based, out-of-cold-chain delivery strategy	Bulletin of the World Health Organization	0.71	CHN			hep
2011	Widgren, Katarina; Simonsen, Jacob; Valentiner-Branth, Palle; Mølbak, Kåre	Uptake of the human papillomavirus-vaccination within the free-of-charge childhood vaccination programme in Denmark	Vaccine	0.71	DNK			hpv
1991	Abed, F. H.; Mckee, N.; Chowdhury, A.; Chowdhury, M.; Rahman, R.	Social mobilization for EPI in Bangladesh.	Near Miracle in Bangladesh	0.7	BGD
1999	Achat, Helen; Mcintyre, Peter; Burgess, Margaret	Health care incentives in immunisation	Australian and New Zealand Journal of Public Health	0.7
2005	Acosta-Ramírez, Naydú; Durán-Arenas, Luis G.; Eslava-Rincón, Julia I.; Campuzano-Rincón, Julio C.	Determinants of vaccination after the Colombian health system reform	Revista De Saúde Pública	0.7	COL
2012	Ahlers-Schmidt, Carolyn Rose; Chesser, Amy K.; Paschal, Angelia M.; Hart, Traci A.; Williams, Katherine S.; Yaghmai, Beryl; Shah-Haque, Sapna	Parent opinions about use of text messaging for immunization reminders	Journal of Medical Internet Research	0.7	REU
2008	Amesty, S.; Ompad, D. C.; Galea, S.; Fuller, C. M.; Wu, Y.; Koblin, B.; Vlahov, D.	Prevalence and correlates of previous hepatitis B vaccination and infection among young drug-users in New York City	Journal of Community Health	0.7	USA			hep
2006	Andrus, Jon Kim; De Quadros, Ciro A.; Tambini, G.; Khan, P.; Gust, I.; Koff, W.	Global access: deployment, use, and acceptance	Accelerating AIDS vaccine development: challenges and opportunities. Norfolk: Horizon Scientific Press. Forthcoming	0.7
1986	Arita, I.; Wickett, J.; Fenner, F.	Impact of population density on immunization programmes	Journal of hygiene	0.7
1999	Ashby-Hughes, B.; Nickerson, N.	Provider endorsement: the strongest cue in prompting high-risk adults to receive influenza and pneumococcal immunizations	Clinical excellence for nurse practitioners: the international journal of NPACE	0.7				influenza, pneumo
1994	Atkinson, Sarah J.; Cheyne, J.	Immunization in urban areas: issues and strategies.	Bulletin of the World Health Organization	0.7
2012	Ayissi, Claudine Akono; Wamai, Richard G.; Oduwo, Geofrey O.; Perlman, Stacey; Welty, Edith; Welty, Thomas; Manga, Simon; Ogembo, Javier Gordon	Awareness, acceptability and uptake of human papilloma virus vaccine among Cameroonian school-attending female adolescents	Journal of community health	0.7	CMR			hpv
2012	Babirye, Juliet N.; Engebretsen, Ingunn Ms; Makumbi, Frederick; Fadnes, Lars T.; Wamani, Henry; Tylleskar, Thorkild; Nuwaha, Fred	Timeliness of childhood vaccinations in Kampala Uganda: a community-based cross-sectional study	PLoS One	0.7	UGA
2009	Beasley, R. Palmer	Rocks along the road to the control of HBV and HCC	Annals of Epidemiology	0.7
2006	Berlinger, Nancy	Parental Resistance to Childhood Immunizations: Clinical, Ethical, and Policy Considerations	Virtual Mentor	0.7
2004	Bhatia, Vikas; Swami, H. M.; Rai, Sanjay K.; Gulati, Sangeeta; Verma, Anita; Parashar, Anupam; Kumari, Renu	Immunization status in children	The Indian Journal of Pediatrics	0.7
2007	Brewer, Noel T.; Fazekas, Karah I.	Predictors of HPV vaccine acceptability: a theory-informed, systematic review	Preventive medicine	0.7			1	hpv
2008	Cakir, Banu; Uner, Sarp; Temel, Fehminaz; Akin, Levent	Lot quality survey: an appealing method for rapid evaluation of vaccine coverage in developing countries-experience in Turkey	BMC Public Health	0.7
2004	Calandrillo, Steve P.	Vanishing vaccinations: why are so many Americans opting out of vaccinating their children?	University of Michigan Journal of Law Reform. University of Michigan. Law School	0.7	USA
2013	Chando, Shingisai; Tiro, Jasmin A.; Harris, T. Robert; Kobrin, Sarah; Breen, Nancy	Effects of socioeconomic status and health care access on low levels of human papillomavirus vaccination among Spanish-speaking Hispanics in California	American journal of public health	0.7	USA			hpv
2009	Chao, Chun; Velicer, Christine; Slezak, Jeff M.; Jacobsen, Steven J.	Correlates for completion of 3-dose regimen of HPV vaccine in female members of a managed care organization	Mayo Clinic Proceedings	0.7				hpv
2010	Chao, Chun; Velicer, Christine; Slezak, Jeff M.; Jacobsen, Steven J.	Correlates for human papillomavirus vaccination of adolescent girls and young women in a managed care organization	American Journal of Epidemiology	0.7				hpv
2014	Charles, Baguma; Babirye, Juliet; Atuyambe, Lynn	The Level and Determinants of Male Partner Involvement in Routine Child Immunization Care in Hoima District Uganda: A cross-Sectional study	Makerere University	0.7	UGA
2009	Chileshe, Emmelia	Knowledge and practice of women in the child bearing age on tetanus toxoid immunisation in lusaka district.	University of Zambia	0.7	ZMB			tetanus
1997	Chindedza, K.	Technical assistance to Zambia NIDs cold chain logistics consultant July 2-25 1997.	USAID	0.7	ZMB
2013	Ciglenecki, Iza; Sakoba, Keita; Luquero, Francisco J.; Heile, Melat; Itama, Christian; Mengel, Martin; Grais, Rebecca F.; Verhoustraeten, Francois; Legros, Dominique	Feasibility of mass vaccination campaign with oral cholera vaccines in response to an outbreak in Guinea	PLoS medicine	0.7	GIN			cholera
2005	Ciorlia, Luiz As; Zanetta, Dirce Mt	Hepatitis B in healthcare workers: prevalence, vaccination and relation to occupational factors	Brazilian Journal of Infectious Diseases	0.7				hep
1989	Cm, Whiting; Re, Schabas; Mj, Ashley	Hib vaccine coverage in children attending day care/nursery school in East York.	Canadian journal of public health = Revue canadienne de sante publique	0.7
2010	Cook, Robert L.; Zhang, Jianyi; Mullins, Jocelyn; Kauf, Teresa; Brumback, Babette; Steingraber, Heather; Mallison, Chris	Factors associated with initiation and completion of human papillomavirus vaccine series among young women enrolled in Medicaid	The Journal of Adolescent Health: Official Publication of the Society for Adolescent Medicine	0.7	USA			hpv
1999	Cunningham, Sandra J.	Providing immunizations in a pediatric emergency department: underimmunization rates and parental acceptance.	Pediatric emergency care	0.7
2005	Cunningham-Rundles, Susanna; Mcneeley, David F.; Moon, Aeri	Mechanisms of nutrient modulation of the immune response	Journal of Allergy and Clinical Immunology	0.7
2001	Daniels, Danni; Jiles, Ruth B; Klevens, R. Monina; Herrera, Guillermo A	Undervaccinated African-American preschoolers: A case of missed opportunities	American Journal of Preventive Medicine	0.7
2007	Davaalkham, Dambadarjaa; Ojima, Toshiyuki; Uehara, Ritei; Watanabe, Makoto; Oki, Izumi; Wiersma, Steven; Nymadawa, Pagvajav; Nakamura, Yosikazu	Impact of the universal hepatitis B immunization program in Mongolia: achievements and challenges	J Epidemiol	0.7
2005	Davis, Matthew M.; Gaglia, Michael A.	Associations of daycare and school entry vaccination requirements with varicella immunization rates	Vaccine	0.7				varicella
2011	Diangi, Yumi Taylor; Panozzo, Catherine A.; Ramogola-Masire, Doreen; Steenhoff, Andrew P.; Brewer, Noel T.	A cross-sectional study of HPV vaccine acceptability in Gaborone, Botswana	PloS one	0.7	BWA			hpv
2007	Elliott, Alison M.; Kizza, Moses; Quigley, Maria A.; Ndibazza, Juliet; Nampijja, Margaret; Muhangi, Lawrence; Morison, Linda; Namujju, Proscovia B.; Muwanga, Moses; Kabatereine, Narcis; Others	The impact of helminths on the response to immunization and on the incidence of infection and disease in childhood in Uganda: design of a randomized, double-blind, placebo-controlled, factorial trial of deworming interventions delivered in pregnancy and early childhood	Clinical Trials	0.7	UGA
2008	Estivariz, Concepcion F.; Watkins, Margaret A.; Handoko, Darmawali; Rusipah, Rusipah; Deshpande, Jagadish; Rana, Bardan J.; Irawan, Eveline; Widhiastuti, Dyah; Pallansch, Mark A.; Thapa, Arun; Others	A large vaccine-derived poliovirus outbreak on Madura Island-Indonesia, 2005	Journal of Infectious Diseases	0.7
2014	Ezeanochie, Michael C.; Olagbuji, Biodun N.	Human Papilloma Virus Vaccine: Determinants of Acceptability by Mothers for Adolescents in Nigeria	African journal of reproductive health	0.7	NGA			hpv
1998	Feilden, R.; Nielson, O. F.	Immunization and health sector reform: developing guidelines based on experience from Zambia and Uganda September 1997 to January 1998.	USAID	0.7	UGA, ZMB
2013	Ferrinho, Paulo; Dramé, Mohamed; Biai, Sidu; Lopes, Orlando; Sousa Jr, Fernando De; Van Lerberghe, Wim	Perceptions of the usefulness of external support to immunization coverage in Guinea-Bissau: a Delphi analysis of the GAVI-Alliance cash-based support	Revista Da Sociedade Brasileira De Medicina Tropical	0.7	GNB
2014	Fiks, Alexander G.; Center For Clinical Effectiveness, Policylab, And The Center For Biomedical Informatics, The Children'S Hospital Of Philadelphia	Improving HPV vaccination rates	LDI issue brief	0.7				hpv
2004	Fitch, Pamela; Racine, Andrew	Parental beliefs about vaccination among an ethnically diverse inner-city population.	Journal of the National Medical Association	0.7
1989	Foege, W. H.	Prospects for universal immunization: strategies for achievement	Reviews of Infectious Diseases	0.7
2008	Freed, Gary L.; Cowan, Anne E.; Clark, Sarah J.	Primary care physician perspectives on reimbursement for childhood immunizations	Pediatrics	0.7
2013	Gerend, Mary A.; Shepherd, Melissa A.; Shepherd, Janet E.	The multidimensional nature of perceived barriers: Global versus practical barriers to HPV vaccination.	Health Psychology	0.7				hpv
2002	Gokhale, Medha K.; Rao, Shobha S.; Garole, Varsha R.	Infant Mortality in India: Use of Maternal and Child Health Services in Relation to Literacy Status	Journal of Health, Population and Nutrition	0.7
2012	Grgic-Vitek, Marta; Klavs, Irena	Low coverage and predictors of vaccination uptake against tick-borne encephalitis in Slovenia	European Journal of Public Health	0.7	SVN			encephalitis
1975	Griffith, A. H.	Measles vaccination in tropical countries	Transactions of the Royal Society of Tropical Medicine and Hygiene	0.7				measles
2006	Gupta, R. S.; Gupta, A.; Gupta, H. O.; Venkatesh, S.; Lal, Shiv	Mothers and Child Service Coverage: Reproductive and Child Health Programme in Alwar District, Rajasthan state	Journal of Communicable Diseases	0.7
2012	Gupta, Satish Kumar; Sosler, Stephen; Lahariya, Chandrakant	Introduction of Haemophilus influenzae type b (Hib) as pentavalent (DPT-HepB-Hib) vaccine in two states of India	Indian pediatrics	0.7	IND			diphtheria, hep, hib, pertussis, tetanus
2010	Hajjeh, R. A.; Privor-Dumm, L.; Edmond, K.; O’Loughlin, R.; Shetty, S.; Griffiths, U. K.; Bear, A. P.; Cohen, A. L.; Chandran, A.; Schuchat, A.; Others	Supporting new vaccine introduction decisions: lessons learned from the Hib Initiative experience	Vaccine	0.7				hib
2010	Halm, Ariane; Yalcouyé, Idrissa; Kamissoko, Mady; Keïta, Tenemakan; Modjirom, Ndoutabé; Zipursky, Simona; Kartoglu, Umit; Ronveaux, Olivier	Using oral polio vaccine beyond the cold chain: a feasibility study conducted during the national immunization campaign in Mali	Vaccine	0.7	MLI			polio
1990	Heggenhougen, H. K.; Clements, C. J.	An anthropological perspective on the acceptability of immunization services	Scandinavian Journal of Infectious Diseases. Supplementum	0.7
2006	Heininger, Ulrich	An internet-based survey on parental attitudes towards immunization	Vaccine	0.7
2005	Helms, Charles M.; Guerra, Fernando A.; Klein, Jerome O.; Schaffner, William; Arvin, Ann M.; Peter, Georges	Strengthening the nation’s influenza vaccination system: a National Vaccine Advisory Committee assessment	American journal of preventive medicine	0.7				influenza
1984	Hinman, Alan R.; Koplan, Jeffrey P.	Pertussis and pertussis vaccine: reanalysis of benefits, risks, and costs	JAMA	0.7				pertussis
1999	Huffstutter, Lisa; Kassuba, Diane; Beschoner, Kelly	Health Care Provider Knowledge of the Immunization Schedule and the Contraindications to Vaccinate	Grand Valley State University	0.7
2008	Islam, Ziaul; Maskery, Brian; Nyamete, Andrew; Horowitz, Mark S.; Yunus, Mohammad; Whittington, Dale	Private demand for cholera vaccines in rural Matlab, Bangladesh	Health Policy	0.7	BGD			cholera
2006	Jain, S. K.; Chawla, Uma; Gupta, Neeru; Gupta, R. S.; Venkatesh, S.; Lal, Shiv	Child survival and safe motherhood program in Rajasthan	The Indian Journal of Pediatrics	0.7
2001	Jha, N.; Kannan, A. T.; Paudel, I. S.; Niraula, S.	EPI vaccination in Nepal	Southeast Asian Journal of Tropical Medicine & Public Health	0.7
2012	Johansen, Laurie Jo; Stenvig, Thomas; Wey, Howard	The decision to receive influenza vaccination among nurses in North and South Dakota	Public Health Nursing	0.7	USA			influenza
1991	Jones, K.; Moon, G.	Multilevel assessment of immunisation uptake as a performance measure in general practice	BMJ (Clinical research ed.)	0.7
2010	Kane, Mark A.	Global implementation of human papillomavirus (HPV) vaccine: lessons from hepatitis B vaccine	Gynecologic oncology	0.7				hep, hpv
2001	Kapikian, Albert Z.	A rotavirus vaccine for prevention of severe diarrhoea of infants and young children: development, utilization and withdrawal	Novartis Foundation Symposium	0.7				rotavirus
2010	Karto?Lu, Ümit; Nelaj, Erida; Maire, Denis	Improving temperature monitoring in the vaccine cold chain at the periphery: An intervention study using a 30-day electronic refrigerator temperature logger (Fridge-tag®)	Vaccine	0.7
2001	Kempe, Allison; Lowery, N. Elaine; Pearson, Kellyn A.; Renfrew, Brenda L.; Jones, Jennifer S.; Steiner, John F.; Berman, Stephen	Immunization recall: effectiveness and barriers to success in an urban teaching clinic	The Journal of pediatrics	0.7
1992	Kim-Farley, R.	Global immunization	Annual Review of Public Health	0.7
2009	Kwong, Enid Wai-Yung; Lam, Ivy Oi-Yi; Chan, Tony Moon-Fai	What factors affect influenza vaccine uptake among community-dwelling older Chinese people in Hong Kong general outpatient clinics?	Journal of Clinical Nursing	0.7	HKG			influenza
2001	Langkamp, D. L.; Hoshaw-Woodard, S.; Boye, M. E.; Lemeshow, S.	Delays in receipt of immunizations in low-birth-weight children: a nationally representative sample	Archives of Pediatrics & Adolescent Medicine	0.7
1995	Lannon, C.; Brack, V.; Stuart, J.; Caplow, M.; Mcneill, A.; Bordley, W. C.; Margolis, P.	What mothers say about why poor children fall behind on immunizations. A summary of focus groups in North Carolina	Archives of Pediatrics & Adolescent Medicine	0.7	USA
2011	Lee, Bruce Y.; Assi, Tina-Marie; Rookkapan, Korngamon; Wateska, Angela R.; Rajgopal, Jayant; Sornsrivichai, Vorasith; Chen, Sheng-I.; Brown, Shawn T.; Welling, Joel; Norman, Bryan A.; Others	Maintaining vaccine delivery following the introduction of the rotavirus and pneumococcal vaccines in Thailand	PloS one	0.7	THA			pneumo, rotavirus
2008	Lessler, J.; Lowther, S.; Moss, W.; Cummings, D.	Achieving and maintaining high coverage of measles immunization in Zambia	AMERICAN JOURNAL OF EPIDEMIOLOGY	0.7	ZMB			measles
2013	Levin, Carol E.; Van Minh, Hoang; Odaga, John; Rout, Swampa Sarit; Ngoc, Diep Nguyen Thi; Menezes, Lysander; Araujo, Maria Ana Mendoza; Lamontagne, D. Scott	Delivery cost of human papillomavirus vaccination of young adolescent girls in Peru, Uganda and Viet Nam	Bulletin of the World Health Organization	0.7	PER, UGA, VNM			hpv
2010	Lopalco, P. L.; Martin, R.	Measles still spreads in Europe: who is responsible for the failure to vaccinate?	Euro Surveillance: Bulletin Européen Sur Les Maladies Transmissibles = European Communicable Disease Bulletin	0.7		Europe		measles
2006	Luman, Elizabeth T.; Ching, Pamela Lyh; Jumaan, Aisha O.; Seward, Jane F.	Uptake of varicella vaccination among young children in the United States: a success story in eliminating racial and ethnic disparities	Pediatrics	0.7	USA			varicella
2008	Mangrio, Nawab Khan; Alam, Muhammad Mazhar; Shaikh, Babar Tasneem	Is Expanded Programme on Immunization doing enough? Viewpoint of health workers and managers in Sindh, Pakistan	JPMA. The Journal of the Pakistan Medical Association	0.7
2012	Markowitz, Lauri E.; Tsu, Vivien; Deeks, Shelley L.; Cubie, Heather; Wang, Susan A.; Vicari, Andrea S.; Brotherton, Julia Ml	Human papillomavirus vaccine introduction–the first five years	Vaccine	0.7				hpv
2002	Martínez, Javier; Martineau, Tim	Human resources in the health sector: an international perspective	London: DFID Health Systems Resource Centre	0.7
2013	Merten, Sonja; Schaetti, Christian; Manianga, Cele; Lapika, Bruno; Hutubessy, Raymond; Chaignat, Claire-Lise; Weiss, Mitchell	Sociocultural determinants of anticipated vaccine acceptance for acute watery diarrhea in early childhood in Katanga Province, Democratic Republic of Congo	The American Journal of Tropical Medicine and Hygiene	0.7	COD
1994	Miller, N. C.; Harris, M. F.	Are childhood immunization programmes in Australia at risk? Investigation of the cold chain in the Northern Territory.	Bulletin of the World Health Organization	0.7	AUS
2006	Mogobe, Dintle K.; Tshiamo, Wananani	Botswana's immunisation strategy: strengths and weaknesses.	Neonatal, Paediatric & Child Health Nursing	0.7
2011	Naeem, Mohammad; Adil, Muhammad; Abbas, Syed Hussain; Khan, Muhammad Zia-Ul-Islam; Naz, Syeda Maria; Khan, Ayasha; Khan, Muhammad Usman	Coverage and causes of missed oral polio vaccine in urban and rural areas of Peshawar	Journal of Ayub Medical College, Abbottabad: JAMC	0.7	PAK			polio
2010	Nelson, E. Anthony S.; Glass, Roger I.	Rotavirus: realising the potential of a promising vaccine	The Lancet	0.7				rotavirus
2013	Newman, Peter A.; Logie, Carmen H.; Doukas, Nick; Asakura, Kenta	HPV vaccine acceptability among men: a systematic review and meta-analysis	Sexually transmitted infections	0.7			1	hpv
2001	Niederhauser, Victoria P.; Baruffi, Gigliola; Heck, Ronald	Parental decision-making for the varicella vaccine	Journal of Pediatric Health Care	0.7				varicella
2003	Odusanya, O. O.; Alufohai, J. E.; Meurice, F. P.; Clemens, R.; Ahonkhai, V. I.	Short term evaluation of a rural immunization program in Nigeria.	Journal of the National Medical Association	0.7	NGA
2003	Pande, Rohini P.	Selective gender differences in childhood nutrition and immunization in rural India: the role of siblings	Demography	0.7	IND
2009	Plowman, Beth A; Abramson, Wendy B	Final Synthesis Report: Health Systems Strengthening Tracking Study	GAVI	0.7
1998	Prislin, Radmila; Dyer, James A.; Blakely, Craig H.; Johnson, Charles D.	Immunization status and sociodemographic characteristics: the mediating role of beliefs, attitudes, and perceived control.	American Journal of Public Health	0.7
1999	Qureshi, Mahmooda; Gordon, Steven M.; Yen-Lieberman, Belinda; Litaker, David G.	Controlling Varicella in the Healthcare Setting Barriers to Varicella Vaccination Among Healthcare Workers	Infection Control	0.7				varicella
1982	Rahman, M.; Chen, Lc; Chakraborty, J.; Yunus, Md; Faroque, G.; Chowdhury, Ai	Tetanus toxoid: 11. Factors related to immunization acceptance among pregnant women in a maternal-child health program m rural Bangladesh	Bulletin of the World Health Organization	0.7	BGD			tetanus
2009	Rahman, Mosiur	Tetanus toxoid vaccination coverage and differential between urban and rural areas of Bangladesh	East African Journal of Public Health	0.7	BGD			tetanus
1998	Reimer, Robert F.; Lewis, Peter R.	Vaccine storage in pharmacies on the Central Coast of New South Wales	Australian and New Zealand journal of public health	0.7	AUS
2006	Reluga, Timothy C.; Bauch, Chris T.; Galvani, Alison P.	Evolving public perceptions and stability in vaccine uptake	Mathematical biosciences	0.7
1999	Rhew, David C.; Glassman, Peter A.; Goetz, Matthew Bidwell	Improving pneumococcal vaccine rates	Journal of general internal medicine	0.7				pneumo
2010	Robbins, Spring Chenoa Cooper; Bernard, Diana; Mccaffery, Kirsten; Skinner, S. Rachel	'It's a logistical nightmare!' Recommendations for optimising human papillomavirus school-based vaccination experience	Sexual Health	0.7				hpv
2007	Rossi, Isabelle A.; Zuber, Patrick Lf; Dumolard, Laure; Walker, Damian G.; Watt, James	Introduction of Hib vaccine into national immunization programmes: a descriptive analysis of global trends	Vaccine	0.7				hib
2001	Rotily, M.; Guagliardo, V.; Fontaine, D.; Garros, B.; Mayer, C.; Arrighi, J.; Woronoff, A. S.; Ledesert, B.; Lepec, R.; Chabaud, F.; Others	Evaluation of measles, mumps and rubella vaccine coverage in 3 year old children in twelve French counties. Time-trends and related factors	Revue d'epidemiologie et de sante publique	0.7	FRA			measles, mumps, rubella
2005	Salmon, Daniel A.; Moulton, Lawrence H.; Omer, Saad B.; Patricia Dehart, M.; Stokley, Shannon; Halsey, Neal A.	Factors associated with refusal of childhood vaccines among parents of school-aged children: a case-control study	Archives of pediatrics & adolescent medicine	0.7
2012	Schaetti, Christian; Ali, Said M.; Chaignat, Claire-Lise; Khatib, Ahmed M.; Hutubessy, Raymond; Weiss, Mitchell G.	Improving community coverage of oral cholera mass vaccination campaigns: lessons learned in Zanzibar	PloS One	0.7	TZA			cholera
2011	Schaetti, Christian; Chaignat, Claire-Lise; Hutubessy, Raymond; Khatib, Ahmed M.; Ali, Said M.; Schindler, Christian; Weiss, Mitchell G.	Social and cultural determinants of anticipated acceptance of an oral cholera vaccine prior to a mass vaccination campaign in Zanzibar	Human Vaccines	0.7	TZA			cholera
2007	Schelling, Esther; Bechir, Mahamat; Ahmed, Mahamat Abdoulaye; Wyss, Kaspar; Randolph, Thomas F.; Zinsstag, Jakob	Human and animal vaccination delivery to remote nomadic families, Chad	Emerging infectious diseases	0.7	TCD
2001	Sebastian, Miguel San; Goicolea, Isabel; Aviles, Jaime; Narvaez, Mauricio	Improving Immunization Coverage in Rural Areas of Ecuador: A Cost-Effectiveness Analysis	Tropical Doctor	0.7
2006	Setse, Rosanna W.; Cutts, Felicity; Monze, Mwaka; Ryon, Judith J.; Quinn, Thomas C.; Griffin, Diane E.; Moss, William J.	HIV-1 infection as a risk factor for incomplete childhood immunization in Zambia	Journal of Tropical Pediatrics	0.7	ZMB
2004	Smith, Philip J.; Chu, Susan Y.; Barker, Lawrence E.	Children who have received no vaccines: who are they and where do they live?	Pediatrics	0.7
1988	Sokhey, Jaspal; Gupta, Chander Kanta; Sharma, Bhuvneshwari; Singh, H.	Stability of oral polio vaccine at different temperatures	Vaccine	0.7				polio
2012	Sotiriadis, Alexandros; Dagklis, Themistoklis; Siamanta, Vaia; Chatzigeorgiou, Konstantinos; Agorastos, Theodoros; Group, Lysistrata Study; Others	Increasing fear of adverse effects drops intention to vaccinate after the introduction of prophylactic HPV vaccine	Archives of gynecology and obstetrics	0.7				hpv
2001	Stokley, Shannon; Smith, Philip J; Klevens, R. Monina; Battaglia, Michael P	Vaccination status of children living in rural areas in the United States: Are they protected?	American Journal of Preventive Medicine	0.7
1991	Sutter, R. W.; Patriarca, P. A.; Cochi, S. L.; Pallansch, M. A.; Kew, O. M.; Hall, D. B.; Brogan, S.; Malankar, P. G.; Al-Ghassany, A. A. K.; Suleiman, A. J. M.; Others	Outbreak of paralytic poliomyelitis in Oman: evidence for widespread transmission among fully vaccinated children	The Lancet	0.7	OMN			polio
2007	Theeten, Heidi; Hens, Niel; Vandermeulen, Corinne; Depoorter, Anne-Marie; Roelants, Mathieu; Aerts, Marc; Hoppenbrouwers, Karel; Van Damme, Pierre	Infant vaccination coverage in 2005 and predictive factors for complete or valid vaccination in Flanders, Belgium: an EPI-survey	Vaccine	0.7	BEL
2014	Tsu, Vivien D.; Cernuschi, Tania; Lamontagne, D. Scott	Lessons learned from HPV vaccine delivery in low-resource settings and opportunities for HIV prevention, treatment, and care among adolescents	JAIDS Journal of Acquired Immune Deficiency Syndromes	0.7				hpv
2000	Vivier, Patrick M.; Alario, Anthony J.; O'Haire, Christen; Dansereau, Lynne M.; Jakum, Erin B.; Peter, Georges	The impact of outreach efforts in reaching underimmunized children in a Medicaid managed care practice	Archives of pediatrics & adolescent medicine	0.7	USA
2013	Wamai, Richard G.; Ayissi, Claudine Akono; Oduwo, Geofrey O.; Perlman, Stacey; Welty, Edith; Welty, Thomas; Manga, Simon; Onyango, Monica A.; Ogembo, Javier Gordon	Awareness, knowledge and beliefs about HPV, cervical cancer and HPV vaccines among nurses in Cameroon: An exploratory study	International journal of nursing studies	0.7	CMR			hpv
2009	Westrick, Salisa C.; Watcharadamrongkun, Suntaree; Mount, Jeanine K.; Breland, Michelle L.	Community pharmacy involvement in vaccine distribution and administration	Vaccine	0.7
1994	Wiecha, J. M.; Gann, P.	Does maternal prenatal care use predict infant immunization delay?	Family Medicine	0.7
2006	Zimet, Gregory D.; Liddon, Nicole; Rosenthal, Susan L.; Lazcano-Ponce, Eduardo; Allen, Betania	Psychosocial aspects of vaccine acceptability	Vaccine	0.7
2010	Zimet, Gregory D.; Rosenthal, Susan L.	HPV vaccine and males: issues and challenges	Gynecologic oncology	0.7				hpv
1995	Zimmerman, Richard Kent; Giebink, G. Scott; Street, Heidi Bosch; Janosky, Janine E.	Knowledge and attitudes of Minnesota primary care physicians about barriers to measles and pertussis immunization	The Journal of the American Board of Family Practice	0.7	USA			measles, pertussis
1997	Zimmerman, Richard Kent; Medsger, Anne R.; Ricci, Edmund M.; Raymund, Mahlon; Mieczkowski, Tammy A.; Grufferman, Seymour	Impact of free vaccine and insurance status on physician referral of children to public vaccine clinics	JAMA	0.7
2009	Zuber, Patrick Lf; Dumolard, Laure; Shirey, Meredith; Rizzo, Ivone; Marshall, John	Forecasting demand for Hib-containing vaccine in the world's poorest countries: A 4-year prospective experience	Vaccine	0.7		Low Income Countries		hib
2000	Acharya, Laxmi Bilas; Cleland, John	Maternal and child health services in rural Nepal: does access or quality matter more?	Health Policy and Planning	0.69
2006	Agtini, M. D.; Ochiai, R. L.; Soeharno, R.; Lee, H. J.; Sundoro, J.; Hadinegoro, S. R.; Han, O. P.; Tana, L.; Halim, F. X. S.; Ghani, L.; Others	Introducing Vi polysaccharide typhoid fever vaccine to primary school children in North Jakarta, Indonesia, via an existent school-based vaccination platform	Public health	0.69	IDN			typhoid
2009	Al-Tawfiq, Jaffar A.; Antony, Amalraj; Abed, Mahmoud S.	Attitudes towards influenza vaccination of multi-nationality health-care workers in Saudi Arabia	Vaccine	0.69	SAU			influenza
2011	Amarasinghe, Ananda; Mahoney, Richard T.	Estimating potential demand and supply of dengue vaccine in Brazil	Human vaccines	0.69	BRA			dengue
1995	Askew, George L.; Finelli, Lyn; Lutz, James; Degraaf, Janet; Siegel, Bruce; Spitalny, Kenneth	Beliefs and practices regarding childhood vaccination among urban pediatric providers in New Jersey	Pediatrics	0.69	JEY
2009	Black, Lora L.; Zimet, Gregory D.; Short, Mary B.; Sturm, Lynne; Rosenthal, Susan L.	Literature review of human papillomavirus vaccine acceptability among women over 26 years	Vaccine	0.69			1	hpv
2005	De Wit, John Bf; Vet, Raymond; Schutten, Merel; Van Steenbergen, Jim	Social-cognitive determinants of vaccination behavior against hepatitis B: an assessment among men who have sex with men	Preventive medicine	0.69				hep
2000	Ehresmann, Kristen R.; Mills, Wendy A.; Loewenson, Peter R.; Moore, Kristine A.	Attitudes and practices regarding varicella vaccination among physicians in Minnesota: implications for public health and provider education.	American journal of public health	0.69	USA			varicella
2005	Eser, Erhan; Dinc, Gonul; Oral, Ahmet Murat; Ozcan, Cemil	Contrasting children and women's health and the determinants of health in a small-sized city	Journal of Urban Health	0.69
1991	Hinman, A. R.	What will it take to fully protect all American children with vaccines?	American Journal of Diseases of Children (1960)	0.69	USA
2014	Holman, Dawn M.; Benard, Vicki; Roland, Katherine B.; Watson, Meg; Liddon, Nicole; Stokley, Shannon	Barriers to human papillomavirus vaccination among US adolescents: a systematic review of the literature	JAMA pediatrics	0.69	USA		1	hpv
2007	Huq, Mohammed Nazmul; Tasnim, Tarana	Maternal Education and Child Healthcare in Bangladesh	Maternal and Child Health Journal	0.69
2014	Kar, Shantanu K.; Pach, Alfred; Sah, Binod; Kerketta, Anna S.; Patnaik, Bikash; Mogasale, Vijayalaxmi; Kim, Yang Hee; Rath, Shyam Bandhu; Shin, Sunheang; Khuntia, Hemant K.; Others	Up-take during an oral cholera vaccine pilot demonstration program, Odisha India	Human vaccines & immunotherapeutics	0.69	IND			cholera
2012	Kessels, Sharon Jm; Marshall, Helen S.; Watson, Maureen; Braunack-Mayer, Annette J.; Reuzel, Rob; Tooher, Rebecca L.	Factors associated with HPV vaccine uptake in teenage girls: a systematic review	Vaccine	0.69			1	hpv
2006	Matsumura, Takayo; Nakayama, Takeo; Hamagashira, Naoko	Promoting measles vaccination in attendees not yet immunized at day-care centers in Kyoto City	Pediatrics International: Official Journal of the Japan Pediatric Society	0.69	JPN			measles
1999	Otto, Bradley F.; Suarnawa, I. Made; Stewart, Tony; Nelson, Carib; Ruff, Tilman A.; Widjaya, Anton; Maynard, James E.	At-birth immunisation against hepatitis B using a novel pre-filled immunisation device stored outside the cold chain	Vaccine	0.69				hep
2007	Puri, Sonia; Bhatia, Vikas; Singh, Amarjit; Swami, H. M.; Kaur, Amrit	Uptake of newer vaccines in Chandigarh	Indian Journal of Pediatrics	0.69	IND
2003	Rhodes, Scott D.; Yee, Leland J.; Hergenrather, Kenneth C.	Hepatitis A vaccination among young African American men who have sex with men in the deep south: psychosocial predictors	Journal of the National Medical Association	0.69	USA			hep
2011	Trim, Kristina; Nagji, Naushin; Elit, Laurie; Roy, Katherine	Parental knowledge, attitudes, and behaviours towards human papillomavirus vaccination for their children: a systematic review from 2001 to 2011	Obstetrics and gynecology international	0.69			1	hpv
1999	Vivier, Patrick M.; Alario, Anthony J.; Simon, Peter; Flanagan, Patricia; O'Haire, Christen; Peter, Georges	Immunization status of children enrolled in a hospital-based Medicaid managed care practice: the importance of the timing of vaccine administration	The Pediatric infectious disease journal	0.69	USA
2001	Wenger, Jay	Vaccines for the developing world: current status and future directions	Vaccine	0.69	Developing Countries
2005	Allred, Norma J.; Shaw, Kate M.; Santibanez, Tammy A.; Rickert, Donna L.; Santoli, Jeanne M.	Parental vaccine safety concerns: results from the National Immunization Survey, 2001–2002	American journal of preventive medicine	0.68
2012	Barata, Rita Barradas; Ribeiro, Manoel Carlos Sampaio De Almeida; De Moraes, José Cássio; Flannery, Brendan; Vaccine Coverage Survey 2007 Group	Socioeconomic inequalities and vaccination coverage: results of an immunisation coverage survey in 27 Brazilian capitals, 2007-2008	Journal of Epidemiology and Community Health	0.68	BRA
2012	Bingham, Allison; Gaspar, Felisbela; Lancaster, Kathryn; Conjera, Juliana; Collymore, Yvette; Ba-Nguz, Antoinette	Community perceptions of malaria and vaccines in two districts of Mozambique	Malar J	0.68	MOZ
2011	Brewer, Noel T.; Gottlieb, Sami L.; Reiter, Paul L.; Mcree, Annie-Laurie; Liddon, Nicole; Markowitz, Lauri; Smith, Jennifer S.	Longitudinal predictors of HPV vaccine initiation among adolescent girls in a high-risk geographic area	Sexually transmitted diseases	0.68				hpv
1997	Browngoehl, Kevin; Kennedy, Kathleen; Krotki, Karol; Mainzer, Hugh	Increasing immunization: a Medicaid managed care model	Pediatrics	0.68	USA
2008	Cesar, Juraci A.; Matijasevich, Alicia; Santos, Ina S.; Barros, Aluisio J. D.; Dias-Da-Costa, Juvenal S.; Barros, Fernando C.; Victora, Cesar G.	The use of maternal and child health services in three population-based cohorts in Southern Brazil, 1982-2004	Cadernos de Saude Publica	0.68
2014	Chien, Yin-Chu; Jan, Chyi-Feng; Chiang, Chun-Ju; Kuo, Hsu-Sung; You, San-Lin; Chen, Chien-Jen	Incomplete hepatitis B immunization, maternal carrier status, and increased risk of liver diseases: a 20-year cohort study of 3.8 million vaccinees	Hepatology	0.68				hep
2008	De Oliveira, Lucia Helena; Danovaro-Holliday, M. Carolina; Matus, Cuauhtemoc Ruiz; Andrus, Jon Kim	Rotavirus vaccine introduction in the Americas: progress and lessons learned	Expert Review of Vaccines	0.68		North America, South America		rotavirus
2010	Dempsey, Amanda; Cohn, Lisa; Dalton, Vanessa; Ruffin, Mack	Patient and clinic factors associated with adolescent human papillomavirus vaccine utilization within a university-based health system	Vaccine	0.68				hpv
1995	Dobson, Simon; Scheifele, David; Bell, Alison	Assessment of a universal, school-based hepatitis B vaccination program	Jama	0.68				hep
2013	Gold, Rachel; Naleway, Allison; Riedlinger, Karen	Factors predicting completion of the human papillomavirus vaccine series	The Journal of Adolescent Health: Official Publication of the Society for Adolescent Medicine	0.68				hpv
2006	Hipgrave, David B.; Tran, Trung Nam; Huong, Vu Minh; Do Tuan, Dat; Nga, Nguyen Tuyet; Long, Hoang Thuy; Van, Nguyen Thu; Maynard, James E; Biggs, Beverley-Ann	Immunogenicity of a locally produced hepatitis B vaccine with the birth dose stored outside the cold chain in rural Vietnam	The American journal of tropical medicine and hygiene	0.68	VNM			hep
1984	Johnson, S.; Schoub, B. D.; Mcanerney, J. M.; Gear, J. S. S.; Moodie, J. M.; Garrity, S. L.; Klaassen, K. I. M.; Küstner, H. G. V.	Poliomyelitis outbreak in South Africa, 1982. II. Laboratory and vaccine aspects	Transactions of the Royal Society of Tropical Medicine and Hygiene	0.68	ZAF			polio
1995	Kahn, J. G.; Mokdad, A. H.; Deming, M. S.; Roungou, J. B.; Boby, A. M.; Excler, J. L.; Waldman, R. J.	Avoiding missed opportunities for immunization in the Central African Republic: potential impact on vaccination coverage	Bulletin of the World Health Organization	0.68	CAF
2004	Kapp, Clare	Nigerian states again boycott polio-vaccination drive.	Lancet	0.68	NGA			polio
2008	Keating, Katie M.; Brewer, Noel T.; Gottlieb, Sami L.; Liddon, Nicole; Ludema, Christina; Smith, Jennifer S.	Potential barriers to HPV vaccine provision among medical practices in an area with high rates of cervical cancer	Journal of Adolescent Health	0.68				hpv
1996	Lewis, Owen; Others	Immunisation-Urban Difficulties & Missed Opportunities: A Review in Adelaide	Aboriginal and Islander Health Worker Journal	0.68	AUS		1
2010	Liddon, Nicole; Hood, Julia; Wynn, Bridget A.; Markowitz, Lauri E.	Acceptability of human papillomavirus vaccine for males: a review of the literature	Journal of Adolescent Health	0.68			1	hpv
2001	Main, Barbara; Lower, Tony; James, Ross; Rouse, Ian	Changes in Expanded Program for Immunization coverage for mother and child in Krakor, Cambodia 1996-1998	Tropical Medicine & International Health	0.68
2013	Malo, Teri L.; Hassani, Donna; Staras, Stephanie A. S.; Shenkman, Elizabeth A.; Giuliano, Anna R.; Vadaparampil, Susan T.	Do Florida Medicaid providers' barriers to HPV vaccination vary based on VFC program participation?	Maternal and Child Health Journal	0.68	USA			hpv
2006	Mok, Esther; Yeung, Shuk Hing; Chan, Moon Fai	Prevalence of influenza vaccination and correlates of intention to be vaccinated among Hong Kong Chinese	Public Health Nursing	0.68	HKG			influenza
1977	Nightingale, Elena O.	Recommendations for a national policy on poliomyelitis vaccination.	The New England journal of medicine	0.68				polio
2007	Ramayani, Oke Rina; Daulay, Ridwan M.; Sofyani, Sri; Lubis, Iskandar Z.	Factors related to missed opportunities for immunization at urban and suburban primary health centers in Medan	Paediatrica Indonesiana	0.68	IDN
2001	Rowe, Alexander K.; Onikpo, Faustin; Lama, Marcel; Cokou, Francois; Deming, Michael S.	Management of Childhood Illness at Health Facilities in Benin: Problems and Their Causes	American Journal of Public Health	0.68
2012	Termrungruanglert, Wichai; Havanond, Piyalamporn; Khemapech, Nipon; Lertmaharit, Somrat; Pongpanich, Sathirakorn; Khorprasert, Chonlakiet; Taneepanichskul, Surasak	Cost and effectiveness evaluation of prophylactic HPV vaccine in developing countries	Value in Health	0.68	Developing Countries			hpv
2013	Van Keulen, Hilde M.; Otten, Wilma; Ruiter, Robert A. C.; Fekkes, Minne; Van Steenbergen, Jim; Dusseldorp, Elise; Paulussen, Theo W. G. M.	Determinants of HPV vaccination intentions among Dutch girls and their mothers: a cross-sectional study	BMC public health	0.68	NLD			hpv
1998	Weniger, B. G.; Chen, R. T.; Jacobson, S. H.; Sewell, E. C.; Deuson, R.; Livengood, J. R.; Orenstein, W. A.	Addressing the challenges to immunization practice with an economic algorithm for vaccine selection	Vaccine	0.68
2013	World Health Organization	A Guide to Introducing a 2nd Dose of Measles Vaccine into Routine Immunization Schedules	WHO	0.68				measles
2009	Zimet, Gregory D.	Potential barriers to HPV immunization: from public health to personal choice	Am. JL & Med.	0.68				hpv
1997	Zimmerman, Richard Kent; Schlesselman, James J.; Baird, Allison L.; Mieczkowski, Tammy A.	A national survey to understand why physicians defer childhood immunizations	Archives of pediatrics & adolescent medicine	0.68
1982	Brownlee, H. J.; Brown, D. L.; D'Angelo, R. J.	Utilization of pneumococcal vaccine in a family practice residency.	The Journal of family practice	0.67				pneumo
2011	Date, Kashmira A.; Vicari, Andrea; Hyde, Terri B.; Mintz, Eric; Danovaro-Holliday, M. Carolina; Henry, Ariel; Tappero, Jordan W.; Roels, Thierry H.; Abrams, Joseph; Burkholder, Brenton T.; Others	Considerations for oral cholera vaccine use during outbreak after earthquake in Haiti, 2010–2011	Emerg Infect Dis	0.67	HTI			cholera
2012	Gowda, Charitha; Schaffer, Sarah E.; Dombkowski, Kevin J.; Dempsey, Amanda F.	Understanding attitudes toward adolescent vaccination and the decision-making dynamic among adolescents, parents and providers	BMC Public Health	0.67
2013	Ivers, Louise C.; Teng, Jessica E.; Lascher, Jonathan; Raymond, Max; Weigel, Jonathan; Victor, Nadia; Jerome, J. Gregory; Hilaire, Isabelle J.; Almazor, Charles P.; Ternier, Ralph; Others	Use of oral cholera vaccine in Haiti: a rural demonstration project	The American journal of tropical medicine and hygiene	0.67	HTI			cholera
2008	Kwan, Tracy Tc; Chan, Karen Kl; Yip, Ann Mw; Tam, K. F.; Cheung, Annie Ny; Young, Phyllis Mc; Lee, Peter Wh; Ngan, Hextan Ys	Barriers and facilitators to human papillomavirus vaccination among Chinese adolescent girls in Hong Kong: a qualitative–quantitative study	Sexually transmitted infections	0.67	HKG			hpv
2010	Licht, Andrea S.; Murphy, Jill M.; Hyland, Andrew J.; Fix, Brian V.; Hawk, Larry W.; Mahoney, Martin C.	Is use of the human papillomavirus vaccine among female college students related to human papillomavirus knowledge and risk perception?	Sexually Transmitted Infections	0.67				hpv
1996	Mark, Tami L.; Paramore, L. Clark	Pneumococcal pneumonia and influenza vaccination: access to and use by US Hispanic Medicare beneficiaries.	American Journal of Public Health	0.67	USA			influenza, pneumo
1994	Melman, Shoshana T.; Chawla, Tejpal; Kaplan, J. Martin; Anbar, Ran D.	Multiple immunizations: ouch!	Archives of family medicine	0.67
2005	Mohan, Pavitra	Inequities in Coverage of Preventive Child Health Interventions: The Rural Drinking Water Supply Program and the Universal Immunization Program in Rajasthan, India	American Journal of Public Health	0.67
2009	Neubrand, Tara P. L.; Breitkopf, Carmen Radecki; Rupp, Richard; Breitkopf, Daniel; Rosenthal, Susan L.	Factors associated with completion of the human papillomavirus vaccine series	Clinical Pediatrics	0.67				hpv
2014	Rambout, Lisa; Tashkandi, Mariam; Hopkins, Laura; Tricco, Andrea C.	Self-reported barriers and facilitators to preventive human papillomavirus vaccination among adolescent girls and young women: a systematic review	Preventive Medicine	0.67			1	hpv
2001	Rendi-Wagner, Pamela; Kundi, Michael; Stemberger, Heinrich; Wiedermann, Gerhard; Holzmann, Heidemarie; Hofer, Michael; Wiesinger, Karin; Kollaritsch, Herwig	Antibody-response to three recombinant hepatitis B vaccines: comparative evaluation of multicenter travel-clinic based experience	Vaccine	0.67				hep
2007	Siddiqi, Nazish; Khan, Altaf; Nisar, Nighat; Siddiqi, Azfar-E.-Alam	Assessment of EPI (expanded program of immunization) vaccine coverage in a peri-urban area	The Journal of the Pakistan Medical Association	0.67
2003	Tarrant, Marie; Gregory, David	Exploring childhood immunization uptake with First Nations mothers in north-western Ontario, Canada	Journal of advanced nursing	0.67	CAN
2001	Vivier, Patrick M.; Alario, Anthony J.; Peter, Georges; Leddy, Tricia; Simon, Peter; Mor, Vincent	An analysis of the immunization status of preschool children enrolled in a statewide Medicaid managed care program	The Journal of pediatrics	0.67	USA
1948	Yamaoka, Yoshiro; Okayasu, Keizaburo	The Intraperitoneal Inoculation of BCG-Vaccine in Infants	The Japanese Medical Journal	0.67				bcg
2007	Avis, Kyla; Tan, Leonard; Anderson, Cathy; Tan, Ben; Muhajarine, Nazeem	Taking a closer look: an examination of measles, mumps, and rubella immunization uptake in Saskatoon	Canadian Journal of Public Health	0.66	CAN			measles, mumps, rubella
1999	Bresee, Joseph S.; Glass, Roger I.; Ivanoff, Bernard; Gentsch, Jon R.	Current status and future priorities for rotavirus vaccine development, evaluation and implementation in developing countries	Vaccine	0.66		Developing Countries		rotavirus
2010	Brown, Brandon; Carcamo, Cesar; Blas, Magaly M.; Valderrama, Maria; Halsey, Neal	Peruvian FSWs: understanding HPV and barriers to vaccination	Vaccine	0.66	PER			hpv
2012	Chan, Zenobia Cy; Chan, Tak Sing; Ng, Ka Kui; Wong, Man Lai	A systematic review of literature about women's knowledge and attitudes toward human papillomavirus (HPV) vaccination	Public Health Nursing	0.66			1	hpv
2011	Chen, Kai-Ying; Shaw, Yi-Cheng	Applying back propagation network to cold chain temperature monitoring	Advanced Engineering Informatics	0.66
2010	Chien, Alyna T.; Li, Zhonghe; Rosenthal, Meredith B.	Improving timely childhood immunizations through pay for performance in Medicaid-managed care	Health Services Research	0.66	USA
2010	Cooper Robbins, Spring Chenoa; Bernard, Diana; Mccaffery, Kirsten; Brotherton, Julia Ml; Skinner, S. Rachel	“I just signed”: Factors influencing decision-making for school-based HPV vaccination of adolescent girls.	Health Psychology	0.66				hpv
2008	Corrigall, Joanne; Coetzee, David; Cameron, Neil	Is the Western Cape at risk of an outbreak of preventable childhood diseases? Lessons from an evaluation of routine immunisation coverage	SAMJ: South African Medical Journal	0.66
2010	Downs, Levi S.; Scarinci, Isabel; Einstein, Mark H.; Collins, Yvonne; Flowers, Lisa	Overcoming the barriers to HPV vaccination in high-risk populations in the US	Gynecologic Oncology	0.66	USA			hpv
2014	Fu, Linda Y.; Bonhomme, Lize-Anne; Cooper, Spring Chenoa; Joseph, Jill G.; Zimet, Gregory D.	Educational interventions to increase HPV vaccination acceptance: A systematic review	Vaccine	0.66			1	hpv
2012	Garcini, L. M.; Galvan, T.; Barnack-Tavlaris, J. L.	The study of human papillomavirus (HPV) vaccine uptake from a parental perspective: a systematic review of observational studies in the United States	Vaccine	0.66	USA		1	hpv
2013	Head, Katharine J.; Vanderpool, Robin C.; Mills, Laurel A.	Health care providers' perspectives on low HPV vaccine uptake and adherence in Appalachian Kentucky	Public Health Nursing	0.66	USA			hpv
2012	Javanbakht, Marjan; Stahlman, Shauna; Walker, Susan; Gottlieb, Sami; Markowitz, Lauri; Liddon, Nicole; Plant, Aaron; Guerry, Sarah	Provider perceptions of barriers and facilitators of HPV vaccination in a high-risk community	Vaccine	0.66				hpv
2011	Smith, Leah M.; Brassard, Paul; Kwong, Jeffrey C.; Deeks, Shelley L.; Ellis, Anne K.; Lévesque, Linda E.	Factors associated with initiation and completion of the quadrivalent human papillomavirus vaccine series in an Ontario cohort of grade 8 girls	BMC Public Health	0.66	CAN			hpv
2006	Zimet, Gregory D.	Understanding and overcoming barriers to human papillomavirus vaccine acceptance	Current Opinion in Obstetrics and Gynecology	0.66				hpv
1986	Aaby, Peter; Bukh, Jette; Leerhoy, Jorgen; Lisse, Ida Maria; Mordhorst, Carl H.; Pedersen, Ib Rode	Vaccinated children get milder measles infection: a community study from Guinea-Bissau	Journal of infectious diseases	0.65
1990	Aboda, Anthony; Zirabamuzaale, Christine; Weeks, Mark	A Study of Missed Opportunities for Immunization in Uganda	Makerere University	0.65	UGA
2010	Aids Patient Care And Stds	HIV/AIDS and STD Updates	AIDS patient care and STDs	0.65
2010	Bartolini, Rosario M.; Drake, Jennifer Kidwell; Creed-Kanashiro, Hilary M.; Díaz-Otoya, Margarita M.; Mosqueira-Lovón, Nelly Rocío; Penny, Mary E.; Winkler, Jennifer L.; Lamontagne, D. Scott; Bingham, Allison	Investigación formativa relacionada con el diseño de estrategias para introducir la vacuna contra el VPH en Perú	Salud Pública de México	0.65	PER
2009	Bingham, Allison; Janmohamed, Amynah; Bartolini, Rosario; Creed-Kanashiro, Hilary M.; Katahoire, A.; Khan, Irfan; Lyazi, Ivan; Menezes, Lysander; Murokora, Dan; Quy, Nghi Nguyen; Others	An approach to formative research in HPV vaccine introduction planning in low-resource settings	Open Vaccine J	0.65				hpv
1988	Clancy, Carolyn M.; Cebul, Randall D.; Williams, Sankey V.	Guiding individual decisions: a randomized, controlled trial of decision analysis	The American journal of medicine	0.65
2009	Conroy, Kathleen; Rosenthal, Susan L.; Zimet, Gregory D.; Jin, Yan; Bernstein, David I.; Glynn, Susan; Kahn, Jessica A.	Human papillomavirus vaccine uptake, predictors of vaccination, and self-reported barriers to vaccination	Journal of women's health	0.65				hpv
2006	Cutts, Felicity T.; Enwere, Godwin; Zaman, Syed Ma; Yallop, Fred G.	Operational challenges in large clinical trials: Examples and lessons learned from the Gambia pneumococcal vaccine trial	PLoS clinical trials	0.65	GMB			pneumo
2003	Enquselassie, F.; Ayele, W.; Dejene, A.; Messele, T.; Abebe, A.; Cutts, F. T.; Nokes, D. J.	Seroepidemiology of measles in Addis Ababa, Ethiopia: implications for control through vaccination	Epidemiology and Infection	0.65	ETH			measles
2012	Fisher, William A.	Understanding human papillomavirus vaccine uptake	Vaccine	0.65				hpv
2013	Galagan, Sean R.; Paul, Proma; Menezes, Lysander; Lamontagne, D. Scott	Influences on parental acceptance of HPV vaccination in demonstration projects in Uganda and Vietnam	Vaccine	0.65	UGA, VNM			hpv
2010	Gamble, Heather L.; Klosky, James L.; Parra, Gilbert R.; Randolph, Mary E.	Factors influencing familial decision-making regarding human papillomavirus vaccination	Journal of pediatric psychology	0.65				hpv
2008	Gatchell, Melissa; Thind, Amardeep; Hagigi, Fred	Informing state-level health policy in India: The case of childhood immunizations in Maharashtra and Bihar	Acta Peadiatrica	0.65
2012	Hamlish, Tamara; Clarke, Laura; Alexander, Kenneth A.	Barriers to HPV immunization for African American adolescent females	Vaccine	0.65	USA			hpv
1992	Israsena, Sachapan; Kamolratanakul, Pirom; Sakulramrung, Reutai	Factors influencing acceptance of hepatitis B vaccination by hospital personnel in an area hyperendemic for hepatitis B.	The American journal of gastroenterology	0.65				hep
2013	Jeudin, Patricia; Liveright, Elizabeth; Del Carmen, Marcela G.; Perkins, Rebecca B.	Race, ethnicity and income as factors for HPV vaccine acceptance and use	Human Vaccines & Immunotherapeutics	0.65				hpv
1999	Kahn, M. M.; Yoder, R. A.	Bangladesh: actions for sustainable immunization services	Health reform and priority services / PHR	0.65	BGD
2013	Kumar, Abhishek; Ram, Faujdar	Influence of family structure on child health: evidence from India	Journal of Biosocial Science	0.65	IND
2013	Larson, Heidi J.	Negotiating vaccine acceptance in an era of reluctance	Human Vaccines & Immunotherapeutics	0.65
2007	Mitchell, Andrew David; Bossert, Thomas J.	Measuring dimensions of social capital: evidence from surveys in poor communities in Nicaragua	Social Science & Medicine	0.65
1998	Noe, Cherie A.; Markson, Lawrence J.	Pneumococcal vaccination: perceptions of primary care physicians	Preventive medicine	0.65				pneumo
1983	Ofosu-Amaah, Samuel	The control of measles in tropical Africa: a review of past and present efforts	Review of Infectious Diseases	0.65		Africa	1	measles
2012	Oscarsson, Marie G.; Hannerfors, Anna-Karin; Tydén, Tanja	Young women's decision-making process for HPV vaccination	Sexual & Reproductive Healthcare: Official Journal of the Swedish Association of Midwives	0.65				hpv
1998	Perry, Henry; Robison, Nathan; Chavez, Dardo; Taja, Orlando; Hilari, Carolina; Shanklin, David; Wyon, John	The census-based, impact-oriented approach: its effectiveness in promoting child health in Bolivia	Health Policy and Planning	0.65
1998	Perry, Henry; Weierbach, Robert; Hossain, Iqbal; Islam, Rafiq-Ul	Childhood immunization coverage in zone 3 of Dhaka City: the challenge of reaching impoverished households in urban Bangladesh.	Bulletin of the World Health Organization	0.65	BGD
2008	Roy, Swapan Kumar; Bilkes, Farzana; Islam, Khaleda; Ara, Gulshan; Tanner, Phillip; Wosk, Irena; Rahman, Ahmed Shafiqur; Chakraborty, Barnali; Jolly, Saira Parveen; Khatun, Wahjiah	Impact of pilot project of Rural Maintenance Programme (RMP) on destitute women: CARE, Bangladesh	Food & Nutrition Bulletin	0.65
2008	Rwashana, Agnes Semwanga; Williams, Ddembe Wileese	Modeling the dynamics of immunization healthcare systems-the Ugandan case study	The 26th International Conference of the System Dynamics Society; July 20-July	0.65	UGA
2006	Sherris, Jacqueline; Friedman, Allison; Wittet, Scott; Davies, Philip; Steben, Marc; Saraiya, Mona	Education, training, and communication for HPV vaccines	Vaccine	0.65				hpv
2012	Simone, B.; Carrillo-Santisteve, P.; Lopalco, P. L.	Healthcare workers role in keeping MMR vaccination uptake high in Europe: a review of evidence	Euro Surveillance: Bulletin Européen Sur Les Maladies Transmissibles = European Communicable Disease Bulletin	0.65		Europe	1	measles, mumps, rubella
2011	Tate, Jacqueline E.; Cortese, Margaret M.; Payne, Daniel C.; Curns, Aaron T.; Yen, Catherine; Esposito, Douglas H.; Cortes, Jennifer E.; Lopman, Benjamin A.; Patel, Manish M.; Gentsch, Jon R.; Others	Uptake, impact, and effectiveness of rotavirus vaccination in the United States: review of the first 3 years of postlicensure data	The Pediatric infectious disease journal	0.65	USA		1	rotavirus
2013	Williams, Walter W.; Lu, Peng-Jun; Saraiya, Mona; Yankey, David; Dorell, Christina; Rodriguez, Juan L.; Kepka, Deanna; Markowitz, Lauri E.	Factors associated with human papillomavirus vaccination among young adult women in the United States	Vaccine	0.65	USA			hpv
2008	Zimet, Gregory D.; Perkins, Susan M.; Winston, Yvette; Kee, Romina	Predictors of first and second dose acceptance of hepatitis B vaccine among STD clinic patients	International journal of STD & AIDS	0.65				hep
1994	Zimmerman, R. K.	Reliability of survey about immunization barriers in Minnesota	Family Practice Research Journal	0.65	USA
2010	Allen, Jennifer D.; Othus, Megan Kd; Shelton, Rachel C.; Li, Yi; Norman, Nancy; Tom, Laura; Del Carmen, Marcela G.	Parental decision making about the HPV vaccine	Cancer Epidemiology Biomarkers & Prevention	0.64				hpv
2011	Al-Nuaimi, N. S.; Al-Ghas, Y. S.; Al-Owais, A. H.; Grivna, M.; Schneider, J.; Nagelkerke, N. J.; Bernsen, R. M.	Human papillomavirus vaccination uptake and factors related to uptake in a traditional desert city in the United Arab Emirates	International journal of STD & AIDS	0.64	ARE			hpv
2010	Barnack, Jessica L.; Reddy, Diane M.; Swain, Carolyne	Predictors of parents' willingness to vaccinate for human papillomavirus and physicians' intentions to recommend the vaccine	Women's Health Issues	0.64				hpv
2008	Blumenthal, Jill; Heyman, Katherine P.; Trocola, Robin M.; Slomovitz, Brian M.	Barriers to acceptance of the human papillomavirus prophylactic vaccine	Journal of Pediatric Infectious Diseases	0.64				hpv
2011	Bynum, Shalanda A.; Brandt, Heather M.; Sharpe, Patricia A.; Williams, Michelle S.; Kerr, Jelani C.	Working to close the gap: Identifying predictors of HPV vaccine uptake among young African American women	Journal of Health Care for the Poor and Underserved	0.64	USA			hpv
1988	Cutts, Ft; Kortbeek, S.; Malalane, R.; Penicele, P.; Gingell, K.	Developing appropriate strategies for EPI: a case study from Mozambique	Health Policy and Planning	0.64
2006	Daley, Matthew F.; Liddon, Nicole; Crane, Lori A.; Beaty, Brenda L.; Barrow, Jennifer; Babbel, Christine; Markowitz, Lauri E.; Dunne, Eileen F.; Stokley, Shannon; Dickinson, L. Miriam; Others	A national survey of pediatrician knowledge and attitudes regarding human papillomavirus vaccination	Pediatrics	0.64				hpv
2009	Dempsey, Amanda F.; Abraham, Leah M.; Dalton, Vanessa; Ruffin, Mack	Understanding the reasons why mothers do or do not have their adolescent daughters vaccinated against human papillomavirus	Annals of epidemiology	0.64				hpv
2013	Fisher, William A.; Kohut, Taylor; Salisbury, Claire; Salvadori, Marina I.	Understanding human papillomavirus vaccination intentions: Comparative utility of the theory of reasoned action and the theory of planned behavior in vaccine target age women and men	The journal of sexual medicine	0.64				hpv
2012	Gainforth, Heather L.; Cao, Wei; Latimer-Cheung, Amy E.	Determinants of human papillomavirus (HPV) vaccination intent among three Canadian target groups	Journal of Cancer Education	0.64	CAN			hpv
2009	Jain, Nidhi; Euler, Gary L.; Shefer, Abigail; Lu, Pengjun; Yankey, David; Markowitz, Lauri	Human papillomavirus (HPV) awareness and vaccination initiation among women in the United States, National Immunization Survey—Adult 2007	Preventive medicine	0.64	USA			hpv
2010	Mccave, Emily L.	Influential factors in HPV vaccination uptake among providers in four states	Journal of community health	0.64				hpv
2010	Mortensen, Gitte L.	Drivers and barriers to acceptance of human-papillomavirus vaccination among young women: a qualitative and quantitative study	BMC Public Health	0.64				hpv
2009	Wagner, Janelle	Barriers for Hispanic Women in Receiving the Human Papillomavirus Vaccine	Clinical journal of oncology nursing	0.64				hpv
2005	Wilson, Stephen J.	Factors affecting implementation of the U.S. smallpox vaccination program, 2003	Public Health Reports (Washington, D.C.: 1974)	0.64	USA			smallpox
2011	Zimet, Gregory D.; Stupiansky, Nathan W.; Weiss, Thomas W.; Rosenthal, Susan L.; Good, Margaret B.; Vichnin, Michelle D.	Influence of patient's relationship status and HPV history on physicians' decisions to recommend HPV vaccination	Vaccine	0.64				hpv
2011	Bednarczyk, Robert A.; Birkhead, Guthrie S.; Morse, Dale L.; Doleyres, Helene; Mcnutt, Louise-Anne	Human papillomavirus vaccine uptake and barriers: association with perceived risk, actual risk and race/ethnicity among female students at a New York State university, 2010	Vaccine	0.63	USA			hpv
2012	Binagwaho, Agnes; Wagner, Claire M.; Gatera, Maurice; Karema, Corine; Nutt, Cameron T.; Ngabo, Fidele	Achieving high coverage in Rwanda's national human papillomavirus vaccination programme	Bulletin of the World Health Organization	0.63	RWA			hpv
2011	Brabin, Loretta; Stretch, Rebecca; Roberts, Stephen A.; Elton, Peter; Baxter, David; Mccann, Rosemary	The school nurse, the school and HPV vaccination: A qualitative study of factors affecting HPV vaccine uptake	Vaccine	0.63				hpv
2007	Chan, Symphorosa Shing Chee; Cheung, Tak Hong; Lo, Wing Kit; Chung, Tony Kwok Hung	Women’s attitudes on human papillomavirus vaccination to their daughters	Journal of Adolescent Health	0.63				hpv
2014	Cullen, Karen A.; Stokley, Shannon; Markowitz, Lauri E.	Uptake of human papillomavirus vaccine among adolescent males and females: immunization information system sentinel sites, 2009–2012	Academic pediatrics	0.63				hpv
2011	Dempsey, Amanda F.; Butchart, Amy; Singer, Dianne; Clark, Sarah; Davis, Matthew	Factors associated with parental intentions for male human papillomavirus vaccination: results of a national survey	Sexually transmitted diseases	0.63				hpv
2011	Ford, Jodi L.	Racial and ethnic disparities in human papillomavirus awareness and vaccination among young adult women	Public Health Nursing	0.63				hpv
2012	Gerend, Mary A.; Shepherd, Janet E.	Predicting human papillomavirus vaccine uptake in young adult women: Comparing the health belief model and theory of planned behavior	Annals of Behavioral Medicine	0.63				hpv
2012	He, Yuan; Zarychta, Alan; Ranz, Joseph B.; Carroll, Mary; Singleton, Lori M.; Wilson, Paria M.; Schlaudecker, Elizabeth P.	Childhood immunization rates in rural Intibucá, Honduras: an analysis of a local database tool and community health center records for assessing and improving vaccine coverage	BMC public health	0.63	HND
2004	Jacobs, R. Jake; Meyerhoff, Allen S.	Effect of middle school entry requirements on hepatitis B vaccination coverage	Journal of adolescent health	0.63				hep
2011	Katz, Mira L.; Krieger, Janice L.; Roberto, Anthony J.	Human papillomavirus (HPV): college male's knowledge, perceived risk, sources of information, vaccine barriers and communication	Journal of men's health	0.63				hpv
2011	Kim, Hae Won	Factors influencing mothers' acceptance of human papillomavirus vaccination to prevent cervical cancer in their daughters	Korean Journal of Women Health Nursing	0.63				hpv
2012	Lau, May; Lin, Hua; Flores, Glenn	Factors associated with human papillomavirus vaccine-series initiation and healthcare provider recommendation in US adolescent females: 2007 National Survey of Children's Health	Vaccine	0.63	USA			hpv
2012	Liddon, Nicole C.; Hood, Julia E.; Leichliter, Jami S.	Intent to receive HPV vaccine and reasons for not vaccinating among unvaccinated adolescent and young women: findings from the 2006-2008 National Survey of Family Growth	Vaccine	0.63				hpv
2015	Lieu, Tracy A.; Ray, G. Thomas; Klein, Nicola P.; Chung, Cindy; Kulldorff, Martin	Geographic Clusters in Underimmunization and Vaccine Refusal	Pediatrics	0.63
2007	Marlow, Laura Av; Waller, Jo; Wardle, Jane	Parental attitudes to pre-pubertal HPV vaccination	Vaccine	0.63				hpv
2005	Mayneux, Edward J.	Overcoming barriers to HPV vaccine acceptance	The Journal of Family Practice	0.63				hpv
2011	Niccolai, Linda M.; Mehta, Niti R.; Hadler, James L.	Racial/ethnic and poverty disparities in human papillomavirus vaccination completion	American journal of preventive medicine	0.63				hpv
2009	Reiter, Paul L.; Brewer, Noel T.; Gottlieb, Sami L.; Mcree, Annie-Laurie; Smith, Jennifer S.	Parents' health beliefs and HPV vaccination of their adolescent daughters	Social science & medicine	0.63				hpv
2011	Rosenthal, S. L.; Weiss, Thomas W.; Zimet, Gregory D.; Ma, Lei; Good, M. B.; Vichnin, M. D.	Predictors of HPV vaccine uptake among women aged 19–26: importance of a physician's recommendation	Vaccine	0.63				hpv
2008	Rosenthal, Susan L.; Rupp, Richard; Zimet, Gregory D.; Meza, Heather M.; Loza, Melissa L.; Short, Mary B.; Succop, Paul A.	Uptake of HPV vaccine: demographics, sexual history and values, parenting style, and vaccine attitudes	Journal of Adolescent Health	0.63				hpv
2006	Smith, Philip J.; Kennedy, Allison M.; Wooten, Karen; Gust, Deborah A.; Pickering, Larry K.	Association between health care providers' influence on parents who have concerns about vaccine safety and vaccination coverage	Pediatrics	0.63
2011	Sobel, Howard L.; Mantaring, Jacinto Blas; Cuevas, Francisca; Ducusin, Joyce V.; Thorley, Margaret; Hennessey, Karen A.; Nyunt-U, Soe	Implementing a national policy for hepatitis B birth dose vaccination in Philippines: lessons for improved delivery	Vaccine	0.63	PHL			hep
2014	Suwantika, Auliya A.; Zakiyah, Neily; Lestari, Keri; Postma, Maarten J.	Accelerating the introduction of rotavirus immunization in Indonesia	Expert review of vaccines	0.63	IDN			rotavirus
2012	Tiro, Jasmin A.; Pruitt, Sandi L.; Bruce, Corinne M.; Persaud, Donna; Lau, May; Vernon, Sally W.; Morrow, Jay; Skinner, Celette Sugg	Multilevel correlates for human papillomavirus vaccination of adolescent girls attending safety net clinics	Vaccine	0.63				hpv
2013	Vadaparampil, Susan T.; Staras, Stephanie A. S.; Malo, Teri L.; Eddleton, Katie Z.; Christie, Juliette; Rodriguez, Maria; Giuliano, Anna R.; Shenkman, Elizabeth A.	Provider factors associated with disparities in human papillomavirus vaccination among low-income 9- to 17-year-old girls	Cancer	0.63				hpv
2013	Van Malderen, Carine; Ogali, Irene; Khasakhala, Anne; Muchiri, Stephen N.; Sparks, Corey; Van Oyen, Herman; Speybroeck, Niko	Decomposing Kenyan socio-economic inequalities in skilled birth attendance and measles immunization	International Journal for Equity in Health	0.63	KEN			measles
2013	Wong, Martin Cs; Lee, Albert; Ngai, Karry Lk; Chor, Josette Cy; Chan, Paul Ks	Knowledge, attitude, practice and barriers on vaccination against human papillomavirus infection: a cross-sectional study among primary care physicians in Hong Kong	PloS one	0.63	HKG			hpv
2007	Zeeshan, Mohammad; Jabeen, Kauser; Ali, Anita Na; Ali, Ailia W.; Farooqui, Saadia Z.; Mehraj, Vikram; Zafar, Afia	Evaluation of immune response to Hepatitis B vaccine in health care workers at a tertiary care hospital in Pakistan: an observational prospective study	BMC infectious diseases	0.63	PAK			hep
2010	Zimet, Gregory D.; Weiss, Thomas W.; Rosenthal, Susan L.; Good, Margaret B.; Vichnin, Michelle D.	Reasons for non-vaccination against HPV and future vaccination intentions among 19-26 year-old women	BMC women's health	0.63				hpv
2010	Al-Dubai, S. A.; Alshagga, Mustafa Ahmed; Al-Naggar, Redhwan Ahmed; Al-Jashamy, Karim; Baobaid, Mohammed Faez; Tuang, Chua Pie; Others	Knowledge, attitudes and barriers for human papilloma virus (HPV) vaccines among Malaysian women	Asian Pacific Journal of Cancer Prevention	0.62	MYS			hpv
2012	Arrossi, Silvina; Maceira, Veronica; Paolino, Melisa; Sankaranarayanan, Rengaswamy	Acceptability and uptake of HPV vaccine in Argentina before its inclusion in the immunization program: a population-based survey	Vaccine	0.62	ARG			hpv
2007	Bair, Rita M.; Mays, Rose M.; Sturm, Lynne A.; Zimet, Gregory D.	1: Acceptability of human papillomavirus vaccine among Latina mothers	Journal of Adolescent Health	0.62				hpv
2011	Bang, Kyung-Sook; Sung, Sumi; Koo, Boyeon; Kim, Minji; Kim, Yuna; Kim, Jinsook; Ryu, Sumi	Female university students' HPV-related knowledge and influencing factors on HPV vaccination	Journal of Korean Oncology Nursing	0.62				hpv
2011	Bastani, Roshan; Glenn, Beth A.; Tsui, Jennifer; Chang, L. Cindy; Marchand, Erica J.; Taylor, Victoria M.; Singhal, Rita	Understanding suboptimal human papillomavirus vaccine uptake among ethnic minority girls	Cancer Epidemiology Biomarkers & Prevention	0.62				hpv
2011	Bendik, Megan K.; Mayo, Rachel M.; Parker, Veronica G.	Knowledge, perceptions, and motivations related to HPV vaccination among college women	Journal of Cancer Education	0.62				hpv
2003	Boehner, Constance W.; Howe, Steven R.; Bernstein, David I.; Rosenthal, Susan L.	Viral sexually transmitted disease vaccine acceptability among college students	Sexually Transmitted Diseases	0.62
2009	Cates, Joan R.; Brewer, Noel T.; Fazekas, Karah I.; Mitchell, Cicely E.; Smith, Jennifer S.	Racial differences in HPV knowledge, HPV vaccine acceptability, and related beliefs among rural, southern women	The Journal of Rural Health	0.62				hpv
2013	Choi, Horace C. W.; Leung, Gabriel M.; Woo, Pauline P. S.; Jit, Mark; Wu, Joseph T.	Acceptability and uptake of female adolescent HPV vaccination in Hong Kong: a survey of mothers and adolescents	Vaccine	0.62	HKG			hpv
2008	Choi, Kyoung A.; Kim, Jung Hye; Lee, Kyoung Soon; Oh, Jin Kyoung; Liu, Shan Ni; Shin, Hai Rim	Knowledge of human papillomavirus infection and acceptability of vaccination among adult women in Korea	Korean Journal of Obstetrics and Gynecology	0.62	KOR			hpv
2010	Chow, Song-Nan; Soon, Ruey; Park, Jong Sup; Pancharoen, Chitsanu; Qiao, You Lin; Basu, Partha; Ngan, Hextan Yuen Sheung	Knowledge, attitudes, and communication around human papillomavirus (HPV) vaccination amongst urban Asian mothers and physicians	Vaccine	0.62				hpv
2004	Davis, Kristin; Dickman, Eileen D.; Ferris, Daron; Dias, James K.	Human papillomavirus vaccine acceptability among parents of 10-to 15-year-old adolescents	Journal of lower genital tract disease	0.62				hpv
2010	Dempsey, Amanda F.; Patel, Divya A.	HPV vaccine acceptance, utilization and expected impacts in the US: Where are we now?	Human vaccines	0.62	USA			hpv
2006	Dempsey, Amanda F.; Zimet, Gregory D.; Davis, Robert L.; Koutsky, Laura	Factors that are associated with parental acceptance of human papillomavirus vaccines: a randomized intervention study of written information about HPV	Pediatrics	0.62				hpv
2010	Dillard, James Price; Spear, Margaret E.	Knowledge of human papillomavirus and perceived barriers to vaccination in a sample of US female college students	Journal of American College Health	0.62	USA			hpv
2009	Do, Hoai; Seng, Paularita; Talbot, Jocelyn; Acorda, Elizabeth; Coronado, Gloria D.; Taylor, Victoria M.	HPV vaccine knowledge and beliefs among Cambodian American parents and community leaders	Asian Pacific Journal of Cancer Prevention	0.62	KHM			hpv
2012	Do, Young Kyung; Wong, Ker Yi	Awareness and acceptability of human papillomavirus vaccine: an application of the instrumental variables bivariate probit model	BMC public health	0.62				hpv
2014	Donahue, Kelly L.; Stupiansky, Nathan W.; Alexander, Andreia B.; Zimet, Gregory D.	Acceptability of the human papillomavirus vaccine and reasons for non-vaccination among parents of adolescent sons	Vaccine	0.62				hpv
2008	Fazekas, Karah I.; Brewer, Noel T.; Smith, Jennifer S.	HPV vaccine acceptability in a rural Southern area	Journal of Women's Health	0.62				hpv
2008	Ferris, Daron G.; Waller, Jennifer L.; Miller, Jeremiah; Patel, Pratik; Jackson, Lanier; Price, George A.; Wilson, Courtesia	Men's attitudes toward receiving the human papillomavirus vaccine	Journal of Lower Genital Tract Disease	0.62				hpv
2010	Ferris, Daron; Horn, Leslie; Waller, Jennifer L.	Parental acceptance of a mandatory human papillomavirus (HPV) vaccination program	The Journal of the American Board of Family Medicine	0.62				hpv
2009	Gerend, Mary A.; Barley, Jessica	Human papillomavirus vaccine acceptability among young adult men	Sexually transmitted diseases	0.62				hpv
2013	Gerend, Mary A.; Shepherd, Melissa A.; Lustria, Mia Liza A.	Increasing human papillomavirus vaccine acceptability by tailoring messages to young adult women's perceived barriers	Sexually Transmitted Diseases	0.62				hpv
2010	Giede, Christopher; Mcfadden, L.; Komonoski, Pam; Agrawal, A.; Stauffer, A.; Pierson, R.	Acceptabililty of HPV vaccination among women attending the University of Saskatchewan student health services	Gynecologic Oncology	0.62	CAN			hpv
2013	Gowda, Charitha; Schaffer, Sarah E.; Kopec, Kristin; Markel, Arielle; Dempsey, Amanda F.	A pilot study on the effects of individually tailored education for MMR vaccine-hesitant parents on MMR vaccination intention	Human vaccines & immunotherapeutics	0.62				measles, mumps, rubella
2007	Han, You Jung; Lee, Sa Ra; Kang, Eun Ji; Kim, Mi Kyoung; Kim, Nam Hee; Kim, Hyun Jin; Ju, Woong; Kim, Seung Cheol	Knowledge regarding cervical cancer, human papillomavirus and future acceptance of vaccination among girls in their late teens in Korea	Korean Journal of Obstetrics and Gynecology	0.62	KOR			hpv
2012	Hanley, Sharon J. B.; Yoshioka, Eiji; Ito, Yoshiya; Konno, Ryo; Hayashi, Yuri; Kishi, Reiko; Sakuragi, Noriaki	Acceptance of and attitudes towards human papillomavirus vaccination in Japanese mothers of adolescent girls	Vaccine	0.62	JPN			hpv
2010	Hopfer, Suellen; Clippard, Jessie R.	College women's HPV vaccine decision narratives	Qualitative Health Research	0.62				hpv
2011	Jaspers, L.; Budiningsih, S.; Wolterbeek, R.; Henderson, F. C.; Peters, A. A. W.	Parental acceptance of human papillomavirus (HPV) vaccination in Indonesia: a cross-sectional study	Vaccine	0.62	IDN			hpv
2012	Joseph, Natalie Pierre; Clark, Jack A.; Bauchner, Howard; Walsh, Jared P.; Mercilus, Glory; Figaro, Jean; Bibbo, Caroline; Perkins, Rebecca B.	Knowledge, attitudes, and beliefs regarding HPV vaccination: ethnic and cultural differences between African-American and Haitian immigrant women	Women's Health Issues	0.62	HTI			hpv
2003	Kahn, Jessica A.; Rosenthal, Susan L.; Hamann, Tara; Bernstein, David I.	Attitudes about human papillomavirus vaccine in young women	International journal of STD & AIDS	0.62				hpv
2008	Kahn, Jessica A.; Rosenthal, Susan L.; Jin, Yan; Huang, Bin; Namakydoust, Azadeh; Zimet, Gregory D.	Rates of human papillomavirus vaccination, attitudes about vaccination, and human papillomavirus prevalence in young women	Obstetrics & Gynecology	0.62				hpv
2011	Kang, Hee Sun; Moneyham, Linda	Attitudes, intentions, and perceived barriers to human papillomavirus vaccination among Korean high school girls and their mothers	Cancer nursing	0.62	KOR			hpv
2006	Karim, F.; Tripura, A.; Gani, M. S.; Chowdhury, A. M. R	Poverty status and health equity: Evidence from rural Bangladesh	Public Health	0.62
2009	Katz, Mira L.; Reiter, Paul L.; Heaner, Sarah; Ruffin, Mack T.; Post, Douglas M.; Paskett, Electra D.	Acceptance of the HPV vaccine among women, parents, community leaders, and healthcare providers in Ohio Appalachia	Vaccine	0.62	USA			hpv
2013	Kester, Laura M.; Zimet, Gregory D.; Fortenberry, J. Dennis; Kahn, Jessica A.; Shew, Marcia L.	A national study of HPV vaccination of adolescent girls: rates, predictors, and reasons for non-vaccination	Maternal and child health journal	0.62				hpv
2010	Krupp, Karl; Marlow, Laura Av; Kielmann, Karina; Doddaiah, Narayanappa; Mysore, Shekar; Reingold, Arthur L.; Madhivanan, Purnima	Factors associated with intention-to-recommend human papillomavirus vaccination among physicians in Mysore, India	Journal of Adolescent Health	0.62	IND			hpv
2009	Lengerich, Eugene J.; Huey, Nicole L.; Clark, Allison D.; Force, Action Health Cancer Task; Kluhsman, Brenda C.	Peer Reviewed: HPV Vaccine Attitudes and Practices Among Primary Care Providers in Appalachian Pennsylvania	Preventing chronic disease	0.62	USA		1	hpv
2013	Mammas, Ioannis N.; Theodoridou, Maria	Financial crisis and childhood immunization: when parents disagree	Acta Paediatrica	0.62
2009	Marlow, Laura A. V.; Wardle, Jane; Waller, Jo	Attitudes to HPV vaccination among ethnic minority mothers in the UK: an exploratory qualitative study	Human Vaccines	0.62	GBR			hpv
2009	Marlow, Laura Av; Wardle, Jane; Forster, Alice S.; Waller, Jo	Ethnic differences in human papillomavirus awareness and vaccine acceptability	Journal of Epidemiology and Community Health	0.62				hpv
2012	Nguyen, Giang T.; Chen, Bei; Chan, Melvin	Pap testing, awareness, and acceptability of a human papillomavirus (HPV) vaccine among Chinese American women	Journal of Immigrant and Minority Health and Center for Minority Public Health	0.62	USA			hpv
2010	Ogilvie, Gina; Anderson, Maureen; Marra, Fawziah; Mcneil, Shelly; Pielak, Karen; Dawar, Meena; Mcivor, Marilyn; Ehlen, Thomas; Dobson, Simon; Money, Deborah; Others	A population-based evaluation of a publicly funded, school-based HPV vaccine program in British Columbia, Canada: parental factors associated with HPV vaccine receipt	PLoS medicine	0.62	CAN			hpv
2010	Oh, Jin-Kyoung; Lim, Min Kyung; Yun, E. Hwa; Lee, Eun-Hye; Shin, Hai-Rim	Awareness of and attitude towards human papillomavirus infection and vaccination for cervical cancer prevention among adult males and females in Korea: a nationwide interview survey	Vaccine	0.62	KOR			hpv
2014	Paul, Proma; Tanner, Amanda E.; Gravitt, Patti E.; Vijayaraghavan, K.; Shah, Keerti V.; Zimet, Gregory D.; Study Group, Catch	Acceptability of HPV vaccine implementation among parents in India	Health Care for Women International	0.62	IND			hpv
2014	Pierre Joseph, Natalie; Clark, Jack A.; Mercilus, Glory; Wilbur, Maryann; Figaro, Jean; Perkins, Rebecca	Racial and ethnic differences in HPV knowledge, attitudes, and vaccination rates among low-income African-American, Haitian, Latina, and Caucasian young adult women	Journal of Pediatric and Adolescent Gynecology	0.62	HTI			hpv
2012	Remes, Pieter; Selestine, Veronica; Changalucha, John; Ross, David A.; Wight, Daniel; De Sanjosé, Silvia; Kapiga, Saidi; Hayes, Richard J.; Watson-Jones, Deborah	A qualitative study of HPV vaccine acceptability among health workers, teachers, parents, female pupils, and religious leaders in northwest Tanzania	Vaccine	0.62	TZA			hpv
2014	Sacks, Rachel J.; Copas, Andrew J.; Wilkinson, Dawn M.; Robinson, Angela J.	Uptake of the HPV vaccination programme in England: a cross-sectional survey of young women attending sexual health services	Sexually Transmitted Infections	0.62	GBR			hpv
2007	Scarinci, Isabel C.; Garces-Palacio, Isabel C.; Partridge, Edward E.	An examination of acceptability of HPV vaccination among African American women and Latina immigrants	Journal of Women's Health	0.62	USA			hpv
2011	Schluterman, Nicholas H.; Terplan, Mishka; Lydecker, Alison D.; Tracy, J. Kathleen	Human papillomavirus (HPV) vaccine uptake and completion at an urban hospital	Vaccine	0.62				hpv
2011	Thompson, Vetta L. Sanders; Arnold, Lauren D.; Notaro, Sheri R.	African American parents' attitudes toward HPV vaccination	Ethnicity & disease	0.62	USA			hpv
2008	Wong, Li Ping	Young multiethnic women's attitudes toward the HPV vaccine and HPV vaccination	International Journal of Gynecology & Obstetrics	0.62				hpv
2014	World Health Organization	WHO-UNICEF guidelines for comprehensive multi-year planning for immunization: Update September 2013	WHO	0.62
2010	Yeganeh, Nava; Curtis, Donna; Kuo, Alice	Factors influencing HPV vaccination status in a Latino population; and parental attitudes towards vaccine mandates	Vaccine	0.62				hpv
2005	Zimet, Gregory D.; Mays, Rose M.; Sturm, Lynne A.; Ravert, April A.; Perkins, Susan M.; Juliar, Beth E.	Parental attitudes about sexually transmitted infection vaccination for their adolescent children	Archives of pediatrics & adolescent medicine	0.62
2012	Almeida, Cristina M.; Tiro, Jasmin A.; Rodriguez, Michael A.; Diamant, Allison L.	Evaluating associations between sources of information, knowledge of the human papillomavirus, and human papillomavirus vaccine uptake for adult women in California	Vaccine	0.61	USA			hpv
2011	Bynum, Shalanda A.; Brandt, Heather M.; Annang, Lucy; Friedman, Daniela B.; Tanner, Andrea; Sharpe, Patricia A.	Do health beliefs, health care system distrust, and racial pride influence HPV vaccine acceptability among African American college females?	Journal of health psychology	0.61	USA			hpv
2006	Dempsey, Amanda F.; Davis, Matthew M.	Overcoming barriers to adherence to HPV vaccination recommendations	Am J Manag Care	0.61				hpv
2008	Di Giuseppe, G.; Abbate, R.; Liguori, G.; Albano, L.; Angelillo, I. F.	Human papillomavirus and vaccination: knowledge, attitudes, and behavioural intention in adolescents and young women in Italy	British journal of cancer	0.61	ITA			hpv
2010	Hsu, Yu-Yun; Hsu, Keng-Fu; Cheng, Ya-Min; Fetzer, Susan Jane; Chou, Cheng-Yang	Health beliefs of Taiwanese women seeking HPV vaccination	Vaccine	0.61	TWN			hpv
2010	Jacob, Martha; Mawar, Nita; Menezes, Lysander; Kaipilyawar, Satish; Gandhi, Sanjay; Khan, Irfan; Patki, Manoj; Bingham, Allison; Lamontagne, D. Scott; Bagul, Rajani; Others	Assessing the environment for introduction of human papillomavirus vaccine in India	Open Vaccine J	0.61	IND			hpv
2013	Lions, C.; Pulcini, C.; Verger, P.	Papillomavirus vaccine coverage and its determinants in South-Eastern France	Médecine Et Maladies Infectieuses	0.61	FRA			hpv
2009	Marlow, Laura Av; Waller, Jo; Evans, Ruth Ec; Wardle, Jane	Predictors of interest in HPV vaccination: A study of British adolescents	Vaccine	0.61	GBR			hpv
2006	Moraros, John; Bird, Yelena; Barney, David D.; King, Sasha C.; Banegas, Matthew; Suarez-Toriello, Enrique	A pilot study: HPV infection knowledge & HPV vaccine acceptance among women residing in Ciudad Juárez, México	Californian Journal of Health Promotion	0.61	MEX			hpv
2014	Wisk, Lauren E.; Allchin, Adelyn; Witt, Whitney P.	Disparities in human papillomavirus vaccine awareness among US parents of preadolescents and adolescents	Sexually transmitted diseases	0.61	USA			hpv
2010	Wong, Charlene	National HPV Vaccine Uptake and Vaccination Predictors and Barriers for Girls 8-17 Years Old—United States, 2008	National STD Prevention Conference	0.61	USA			hpv
1992	Adu, F. D.; Akinwolere, O. A.; Tomori, O.; Uche, L. N.	Low seroconversion rates to measles vaccine among children in Nigeria.	Bulletin of the World Health Organization	0.6	NGA			measles
2012	Al-Naggar, Redhwan Ahmed; Bobryshev, Yuri V.; Al-Jashamy, Karim; Al-Musli, Mahfoudh	Practice of HPV vaccine and associated factors among school girls in Melaka, Malaysia	Asian Pacific Journal of Cancer Prevention	0.6	MYS			hpv
1989	Amin, Sajeda; Ali, Kamar; Streatfield, Kim	Vaccine Uptake in Bangladesh: An Analysis of the Expanded Program on Immunization	Cleland et al.(eds) Bangladesh Fertility Survey	0.6	BGD
2008	Andrus, Jon Kim; Lewis, Merle J.; Goldie, Sue J.; García, Patricia J.; Winkler, Jennifer L.; Ruiz-Matus, Cuauhtémoc; De Quadros, Ciro A.	Human papillomavirus vaccine policy and delivery in Latin America and the Caribbean	Vaccine	0.6		Latin America and the Caribbean		hpv
2014	Arencibia Jiménez, Mercedes; Navarro Gracia, Juan Francisco; Delgado De Los Reyes, José Antonio; Pérez Torregrosa, Gerardo; López Parra, David; López García, Pilar	Missed opportunities in antipneumococcal vaccination. Can something more be done for prevention?	Archivos De Bronconeumología	0.6				pneumo
1997	Ballard, J. E.; Liu, J.; Uberuagua, D.; Mustin, H. D.; Sugarman, J. R.	Assessing influenza immunization rates in Medicare managed care plans: a comparison of three methods	The Joint Commission Journal on Quality Improvement	0.6	USA			influenza
2013	Bhatta, M. P.; Phillips, L.; Frew, S.; Burns, J.; Cascarelli, N.	Human Papillomavirus Vaccine Knowledge and Uptake among Adolescent Boys and Girls in an Appalachian Ohio County	Cancer Epidemiology Biomarkers & Prevention	0.6	USA			hpv
2013	Black, Steven	The role of health economic analyses in vaccine decision making	Vaccine	0.6
2010	Bryson, Maggie; Duclos, Philippe; Jolly, Ann; Cakmak, Niyazi	A global look at national Immunization Technical Advisory Groups	Vaccine	0.6
2014	Bynum, Shalanda A.; Staras, Stephanie A. S.; Malo, Teri L.; Giuliano, Anna R.; Shenkman, Elizabeth; Vadaparampil, Susan T.	Factors associated With Medicaid providers' recommendation of the HPV vaccine to low-income adolescent girls	The Journal of Adolescent Health: Official Publication of the Society for Adolescent Medicine	0.6	USA			hpv
2009	Caskey, Rachel; Lindau, Stacy Tessler; Alexander, G. Caleb	Knowledge and early adoption of the HPV vaccine among girls and young women: results of a national survey	Journal of Adolescent Health	0.6				hpv
2012	Chadambuka, Addmore; Chimusoro, Anderson; Apollo, Tsitsilina; Tshimanga, Mufuta; Namusisi, Olivia; Luman, Elizabeth T.	The need for innovative strategies to improve immunisation services in rural Zimbabwe	Disasters	0.6	ZWE
2011	Chou, Betty; Krill, Lauren S.; Horton, Bernice B.; Barat, Christopher E.; Trimble, Cornelia L.	Disparities in human papillomavirus vaccine completion among vaccine initiators	Obstetrics & Gynecology	0.6				hpv
2011	Daley, Ellen M.; Marhefka, Stephanie; Buhi, Eric; Hernandez, Natalie D.; Chandler, Rasheeta; Vamos, Cheryl; Kolar, Stephanie; Wheldon, Christopher; Papenfuss, Mary R.; Giuliano, Anna R.	Ethnic and racial differences in HPV knowledge and vaccine intentions among men receiving HPV test results	Vaccine	0.6				hpv
2003	Davis, Matthew M.; Ndiaye, Serigne M.; Freed, Gary L.; Clark, Sarah J.	One-year uptake of pneumococcal conjugate vaccine: a national survey of family physicians and pediatricians	The Journal of the American Board of Family Practice	0.6				pneumo
2010	Dempsey, Amanda F.; Cohn, Lisa; Dalton, Vanessa; Ruffin, Mack T.	HPV vaccine utilization by young adult women: are the highest risk populations being vaccinated?	Journal of Womens Health	0.6				hpv
2014	Donadiki, E. M.; Jiménez-García, R.; Hernández-Barrera, V.; Sourtzi, P.; Carrasco-Garrido, P.; López De Andrés, A.; Jimenez-Trujillo, I.; Velonakis, E. G.	Health Belief Model applied to non-compliance with HPV vaccine among female university students	Public Health	0.6				hpv
2014	Friedman, Allison L.; Oruko, Kelvin O.; Habel, Melissa A.; Ford, Jessie; Kinsey, Jennine; Odhiambo, Frank; Phillips-Howard, Penelope A.; Wang, Susan A.; Collins, Tabu; Laserson, Kayla F.; Others	Preparing for human papillomavirus vaccine introduction in Kenya: implications from focus-group and interview discussions with caregivers and opinion leaders in Western Kenya	BMC public health	0.6	KEN			hpv
1993	Haworth, E. A.; Booy, R.; Stirzaker, L.; Wilkes, S.; Battersby, A.	Is the cold chain for vaccines maintained in general practice?	BMJ	0.6
2013	Hechter, Rulin C.; Chao, Chun; Sy, Lina S.; Ackerson, Bradley K.; Slezak, Jeff M.; Sidell, Margo A.; Jacobsen, Steven J.	Quadrivalent human papillomavirus vaccine uptake in adolescent boys and maternal utilization of preventive care and history of sexually transmitted infections	American journal of public health	0.6				hpv
2000	Hennessey, Karen A.; Marx, Arthur; Hafiz, Rehan; Ashgar, Humayun; Hadler, Stephen C.; Jafari, Hamid; Sutter, Roland W.	Widespread paralytic poliomyelitis in Pakistan: A case-control study to determine risk factors and implications for poliomyelitis eradication	Journal of infectious diseases	0.6
2000	Hoover, Donald R.; Carfioli, Beth; Moench, Elizabeth A.	Attitudes of adolescent/young adult women toward human papillomavirus vaccination and clinical trials	Health Care for Women International	0.6				hpv
2006	Hull, Brynley P.; Mcintyre, Peter B.	Timeliness of childhood immunisation in Australia	Vaccine	0.6	AUS
2009	Kahn, Jessica A.; Cooper, H. Paul; Vadaparampil, Susan T.; Pence, Barbara C.; Weinberg, Armin D.; Lococo, Salvatore J.; Rosenthal, Susan L.	Human papillomavirus vaccine recommendations and agreement with mandated human papillomavirus vaccination for 11-to-12-year-old girls: a statewide survey of Texas physicians	Cancer Epidemiology Biomarkers & Prevention	0.6	USA			hpv
2006	Kaoma, Mary; Mwale, Hilary; Chirwa, Anna	Reaching every child in Every District strategy improves Community Participation in immunization of children: The Zambian Experience	APHA Annual Meeting	0.6	ZMB
2013	Kaufman, Jessica; Synnot, Anneliese; Ryan, Rebecca; Hill, Sophie; Horey, Dell; Willis, Natalie; Lin, Vivian; Robinson, Priscilla	Face to face interventions for informing or educating parents about early childhood vaccination	The Cochrane Database of Systematic Reviews	0.6
1976	Kavet, J.	Vaccine utilization: Trends in the implementation of public policy in the USA	Influenza: Virus, vaccines, strategy	0.6	USA
2014	Lernout, Tinne; Theeten, Heidi; Hens, Niel; Braeckman, Tessa; Roelants, Mathieu; Hoppenbrouwers, Karel; Van Damme, Pierre	Timeliness of infant vaccination and factors related with delay in Flanders, Belgium	Vaccine	0.6	BEL
2009	Li, Jing; Li, Lian-Kun; Ma, Jun-Fei; Wei, Li-Hui; Niyazi, Mayinuer; Li, Chang-Qing; Xu, Ai-Di; Wang, Jian-Bin; Liang, Hao; Belinson, Jerome; Others	Knowledge and attitudes about human papillomavirus (HPV) and HPV vaccines among women living in metropolitan and rural regions of China	Vaccine	0.6	CHN			hpv
2003	Linton, Leslie S.; Peddecord, K. Michael; Seidman, Robert L.; Edwards, Christine; Ross, Sandra; Gustafson, Kathleen; Averhoff, Francisco; Fishbein, Daniel B.	Implementing a seventh grade vaccination law: school factors associated with completion of required immunizations	Preventive medicine	0.6
1986	Loevinsohn, Benjaminp; Loevinsohn, Michaele	Improvement in coverage of primary health care in a developing country through use of food incentives	The Lancet	0.6
2013	Marchant, T.	Maternal and newborn health care. Baseline findings from Ethiopia. Interactions between families and frontline workers (their frequency, quality, and equity), and coverage of interventions for mothers and newborns.	Project Report	0.6	ETH
1987	Mccartan, B. E.; Samaranayake, L. P.	Awareness and acceptance of hepatitis B vaccine by Irish dental practitioners.	Journal of the Irish Dental Association	0.6		Irish		hep
1997	Medzhitov, Ruslan; Janeway, Charles A.	Innate immunity: impact on the adaptive immune response	Current opinion in immunology	0.6
2013	Misra, Ranjita; Jiobu, Karen; Zhang, Johnathan; Liu, Qihui; Li, Feng; Kirkpatrick, Robert; Ho, Jason	Racial disparities in hepatitis B infection in Ohio: screening and immunization are critical for early clinical management	Journal of Investigative Medicine: The Official Publication of the American Federation for Clinical Research	0.6	USA			hep
2011	Mpabalwani, E. M.; Menon, J. A.; Phiri, G.; Malambo, A.; Mbozi, E. K.; Kalesha, P.; Ngosa, C. C.; Louw, G.; Seddon, P.; Ngoma, M. P. S.	Assessing the Delivery and Effectiveness of a New Immunisation Training Initiative at District Level in Zambia	Medical Journal of Zambia	0.6	ZMB
2011	Opwora, Antony S.; Laving, Ahmed M. R.; Nyabola, Lambert O.; Olenja, Joyce M.	Who is to blame? Perspectives of caregivers on barriers to accessing healthcare for the under-fives in Butere District, Western Kenya	BMC public health	0.6	KEN
2010	Pace, Anne C.; Flowers, Schwanda K.; Hastings, Jan K.	Arkansas community pharmacists' opinions on providing immunizations	Journal of Pharmacy Practice	0.6	REU
1996	Pavia, M.; Indovino, A.; Talarico, F.; Angelillo, I. F.	Seroepidemiological survey on diphtheria and tetanus immunization coverage in adolescents in Calabria	Annali Di Igiene: Medicina Preventiva E Di Comunità	0.6	ITA			diphtheria, tetanus
2002	Pediatrics, Committee On Infectious Diseases American Academy Of; Others	Smallpox vaccine.	Pediatrics	0.6				smallpox
2012	Ratanasiripong, Nop T.	A review of human papillomavirus (HPV) infection and HPV vaccine–related attitudes and sexual behaviors among college-aged women in the United States	Journal of American College Health	0.6	USA		1	hpv
2003	Rhodes, Scott D.; Grimley, Diane M.; Hergenrather, Kenneth C.	Integrating behavioral theory to understand hepatitis B vaccination among men who have sex with men	American Journal of Health Behavior	0.6				hep
2008	Seward, Jane F.; Marin, Mona; Vázquez, Marietta	Varicella vaccine effectiveness in the US vaccination program: a review	Journal of Infectious Diseases	0.6	USA		1	varicella
2008	Shefer, Abigail; Markowitz, Lauri; Deeks, Shelley; Tam, Theresa; Irwin, Kathleen; Garland, Suzanne M.; Schuchat, Anne	Early experience with human papillomavirus vaccine introduction in the United States, Canada and Australia	Vaccine	0.6	AUS, CAN, USA			hpv
2006	Srinivasan, R.; Menon, L.; Stevens, P.; Campbell, I.; Alfaham, M.	Ethnic differences in selective neonatal BCG immunisation: white British children miss out	Thorax	0.6	GBR			bcg
2010	Staples, J. Erin; Gershman, Mark; Fischer, Marc	Yellow fever vaccine: recommendations of the Advisory Committee on Immunization Practices (ACIP).	MMWR. Morbidity and mortality weekly report	0.6				yellow
1967	Suchman, Edward A.	Preventive health behavior: A model for research on community health campaigns	Journal of health and social behavior	0.6
2004	Taira, Al V.; Neukermans, Christopher P.; Sanders, Gillian D.	Evaluating human papillomavirus vaccination programs	Emerging infectious diseases	0.6				hpv
2005	Taylor, Laura; Tan, Christina G.; Liu, Suoqun; Miro, Suzanne; Genese, Carol A.; Bresnitz, Eddy A.	New Jersey's smallpox vaccination clinic experiences, 2003	Journal of Public Health Management and Practice	0.6	JEY			smallpox
2009	Theeten, Heidi; Hens, Niel; Aerts, Marc; Vandermeulen, Corinne; Roelants, Mathieu; Hoppenbrouwers, Karel; Van Damme, Pierre; Beutels, Philippe	Caregivers' willingness to pay to reduce the number of vaccine injections in infants	The Pediatric Infectious Disease Journal	0.6
2014	Vernaz, A.; Gaudart, J.; Sallah, K.; Casanova, L.; Debroise, A.; Laporte, R.; Minodier, P.	BCG vaccination: survey among children less than 5 years of age in an emergency department	Archives De Pédiatrie: Organe Officiel De La Sociéte Française De Pédiatrie	0.6				bcg
2010	Wittet, Scott	Implementation of HPV vaccination in India, Peru, Uganda and Vietnam	Cervical Cancer Action Global Webinar October	0.6	IND, PER, UGA, VNM			hpv
2010	Wong, Li Ping; Sam, I.-Ching	Ethnically diverse female university students’ knowledge and attitudes toward human papillomavirus (HPV), HPV vaccination and cervical cancer	European Journal of Obstetrics & Gynecology and Reproductive Biology	0.6				hpv
1997	Zola, Janet; Smith, Nicole; Goldman, Samuel; Woodruff, Bradley A.	Attitudes and educational practices of obstetric providers regarding infant hepatitis B vaccination.	Obstetrics & Gynecology	0.6				hep
2012	Bhadoria, Vikas; Gobinath, Arjun; Mitra, Palash; Narayan, Meghana	Transforming India's vaccine market: Saving lives, creating value	McKinsey and Company	0.59	IND
1967	Dandoy, Suzanne	Measles epidemiology and vaccine use in Los Angeles County, 1963 and 1966.	Public health reports	0.59	USA			measles
2007	Enger, Kyle S.	Geographic analysis of immunization patterns in Michigan using MCIR data	APHA Annual Meeting	0.59	USA
2009	Myers, Catherine; Posfay-Barbe, Klara M.; Aebi, Christoph; Cheseaux, Jean-Jacques; Kind, Christian; Rudin, Christoph; Nadal, David; Siegrist, Claire-Anne; Pediatric Infectious Disease Group Of Switzerland (Pigs); Swiss Mother And Child Hiv Cohort Study (Mochiv)	Determinants of vaccine immunity in the cohort of human immunodeficiency virus-infected children living in Switzerland	The Pediatric Infectious Disease Journal	0.59	CHE
2010	Nghi, Nguyen Quy; Lamontagne, D. Scott; Bingham, Allison; Rafiq, Mirriam; Lien, Nguyen Thi Phuong; Khanh, Nguyen Cong; Hong, Duong Thi; Huyen, Dang Thi Thanh; Tho, Nguyen Thi Thi; Hien, Nguyen Tran; Others	Human papillomavirus vaccine introduction in Vietnam: formative research findings	Sexual Health	0.59	VNM			hpv
2001	Vryheid, R. E.	A survey of vaccinations of immigrants and refugees in San Diego County, California	Asian American and Pacific Islander Journal of Health	0.59	USA
2011	Attaullah, Sobia; Khan, Sanaullah; Naseemullah, Ayaz S.; Khan, Shahid Niaz; Ali, Ijaz; Hoti, Naseruddin; Siraj, Sami	Prevalence of HBV and HBV vaccination coverage in health care workers of tertiary hospitals of Peshawar, Pakistan	Virol J	0.58	PAK
2005	Butler, Lesley M.; Mills, Paul K.; Yang, Richard C.; Chen Jr, Moon S.	Hepatitis B knowledge and vaccination levels in California Hmong youth: implications for liver cancer prevention strategies	Asian Pacific Journal of Cancer Prevention	0.58	USA			hep
2007	Christie, C. D. C.; Duncan, N. D.; Thame, K. T.; Onorato, M. T.; Smith, H.; Malcolm, L.; Others	Pentavalent Human-Bovine Reassortant Rotavirus Vaccine (PRV) Reduced Healthcare Resource Utilization (HCRU) in Jamaican Infants of African Descent from Low-Middle Income Families	Vaccines for Enteric Diseases Conference, Pestana Palace Hotel, Lisbon, Portugal	0.58	JAM			rotavirus
2008	Gupta, Madhu; Thakur, Jarnail S.; Kumar, Rajesh	Reproductive and Child Health Inequities in Chandigarh Union Territory of India	Journal of Urban Health	0.58
2012	Mccormick, Emily V.; Durfee, Josh; Vogt, Tara M.; Daley, Matthew F.; Hambidge, Simon J.; Shlay, Judith	Physician attitudes regarding school-located vaccinations	Pediatrics	0.58
1995	Newman, J. F. E.; Tirrell, S.; Ullman, C.; Piatti, P. G.; Brown, F.	Stabilising oral poliovaccine at high ambient temperatures	Vaccine	0.58				polio
1998	Sabnis, Svapna S.; Pomeranz, Albert J.; Lye, Patricia S.; Amateau, Margaret M.	Do missed opportunities stay missed? A 6-month follow-up of missed vaccine opportunities in inner city Milwaukee children	Pediatrics	0.58	USA
2011	Shen-Gunther, Jane; Shank, Jessica J.; Ta, Vulihn	Gardasil™ HPV vaccination: Surveillance of vaccine usage and adherence in a military population	Gynecologic oncology	0.58				hpv
2013	Vanderpool, Robin C.; Cohen, Elisia L.; Crosby, Richard A.; Jones, Maudella G.; Bates, Wallace; Casey, Baretta R.; Collins, Tom	1-2-3 Pap Intervention Improves HPV Vaccine Series Completion Among Appalachian Women	Journal of Communication	0.58	USA			hpv
2012	Wallace, Aaron S.; Ryman, Tove K.; Dietz, Vance	Experiences integrating delivery of maternal and child health services with childhood immunization programs: systematic review update	Journal of Infectious Diseases	0.58			1
2009	Watson, Maureen; Shaw, Douglas; Molchanoff, Luda; Mcinnes, Cathy	Challenges, lessons learned and results following the implementation of a human papilloma virus school vaccination program in South Australia	Australian and New Zealand journal of public health	0.58	AUS			hpv
2008	World Health Organization	Sixty-First World Health Assembly Agenda Item 11.7: Global immunization strategy	WHO	0.58
2010	Bartolini, Rosario M.; Drake, Jennifer Kidwell; Creed-Kanashiro, Hilary M.; Díaz-Otoya, Margarita M.; Mosqueira-Lovón, Nelly Rocío; Penny, Mary E.; Winkler, Jennifer L.; Lamontagne, D. Scott; Bingham, Allison	Formative research to shape HPV vaccine introduction strategies in Peru	Salud pública de México	0.57	PER			hpv
2010	Daley, Matthew F.; Crane, Lori A.; Markowitz, Lauri E.; Black, Sandra R.; Beaty, Brenda L.; Barrow, Jennifer; Babbel, Christine; Gottlieb, Sami L.; Liddon, Nicole; Stokley, Shannon; Others	Human papillomavirus vaccination practices: a survey of US physicians 18 months after licensure	Pediatrics	0.57	USA			hpv
2012	Etter, Dillon J.; Zimet, Gregory D.; Rickert, Vaughn I.	Human papillomavirus vaccine in adolescent women: a 2012 update	Current Opinion in Obstetrics and Gynecology	0.57				hpv
2012	Ivers, Louise C.; Farmer, Paul E.; Pape, William J.	Oral cholera vaccine and integrated cholera control in Haiti	The Lancet	0.57	HTI			cholera
2012	Taylor, Victoria M.; Burke, Nancy; Do, Hoai; Liu, Qi; Yasui, Yutaka; Bastani, Roshan	HPV vaccination uptake among Cambodian mothers	Journal of Cancer Education	0.57	KHM			hpv
2007	Alazraqui, Marcio; Mota, Eduardo; Spinelli, Hugo; Guevel, Carlos	Inequalities in health and socioeconomics: an epidemiological undertaking in an urban area of Argentina	Revista Panamericana de Salud Publica	0.55
2007	Cook, Joseph; Whittington, Dale; Canh, Do Gia; Johnson, F.; Nyamete, Andrew	Reliability of stated preferences for cholera and typhoid vaccines with time to think in Hue, Vietnam	Economic Inquiry	0.55	VNM			cholera, typhoid
2000	Evers, D. B.	Insights on immunizations from caregivers of children receiving Medicaid-funded services	Journal of the Society of Pediatric Nurses	0.55		USA
2000	Froehlich, H.; West, D. J.	Compliance with hepatitis B virus vaccination in a high-risk population.	Ethnicity & disease	0.55				hep
2008	Halder, Amal K.; Kabir, M.	Inequalities in infant immunization coverage in Bangladesh	Health Services Insights	0.55	BGD
1991	Johnston, M.	Vaccination programmes: a new idea	Vibro	0.55
2006	Kroneman, Madelon; Van Essen, Gerrit A.; Paget, W. John	Influenza vaccination coverage and reasons to refrain among high-risk persons in four European countries	Vaccine	0.55		Europe		influenza
2001	Lebaron, Charles W.; Massoudi, Mehran; Stevenson, John; Lyons, Bridget	Vaccination coverage and physician distribution in the United States, 1997	Pediatrics	0.55	USA
2001	Lloyd, A. J.	The extent of patients' understanding of the risk of treatments	Quality in Health Care	0.55
2006	Mukanga, David O.; Kiguli, Sarah	Factors affecting the retention and use of child health cards in a slum community in Kampala, Uganda, 2005	Maternal and child health journal	0.55	UGA
2010	Ojo, Linda R.; O’Loughlin, Rosalyn E.; Cohen, Adam L.; Loo, Jennifer D.; Edmond, Karen M.; Shetty, Sharmila S.; Bear, Allyson P.; Privor-Dumm, Lois; Griffiths, Ulla K.; Hajjeh, Rana	Global use of Haemophilus influenzae type b conjugate vaccine	Vaccine	0.55				hib
1995	Petrie, Keith J.; Booth, Roger J.; Pennebaker, James W.; Davison, Kathryn P.; Thomas, Mark G.	Disclosure of trauma and immune response to a hepatitis B vaccination program.	Journal of consulting and clinical psychology	0.55				hep
2013	Roland, Damian; Ellis, Catherine; Blair, Mitch E.	Assisting healthcare professionals in understanding drivers and barriers to improving pre-school immunisation uptake	Community Practitioner: The Journal of the Community Practitioners' & Health Visitors' Association	0.55
2011	Sheinfeld Gorin, Sherri N.; Glenn, Beth A.; Perkins, Rebecca B.	The human papillomavirus (HPV) vaccine and cervical cancer: uptake and next steps	Advances in Therapy	0.55				hpv
1998	Skinner, S. Rachel; Nolan, Terry; Bowes, Glen	Measles-mumps-rubella and hepatitis B vaccination uptake in adolescents: a survey in metropolitan Melbourne.	The Medical journal of Australia	0.55	AUS			hep, measles, mumps, rubella
2010	Stein, Judith A.; Nyamathi, Adeline M.	Completion and subject loss within an intensive hepatitis vaccination intervention among homeless adults: the role of risk factors, demographics, and psychosocial variables	Health Psychology: Official Journal of the Division of Health Psychology, American Psychological Association	0.55				hep
1990	Sulekha, C.; Sujamol, Susan; Bai, Ns Suguna; Cherian, Thomas; T Jacob, John	An epidemic of poliomyelitis in southern Kerala	International journal of epidemiology	0.55	IND			polio
1999	Turner, D. P.; Finch, G.	Pneumococcal vaccine uptake in medical patients discharged from a district hospital	Communicable disease and public health	0.55				pneumo
2012	Zaman, K.; Yunus, M.; El Arifeen, Shams; Azim, Tasnim; Faruque, A. S. G.; Huq, Ehsanul; Hossain, Ilias; Luby, Stephen P.; Victor, John C.; Dallas, Michael J.; Others	Methodology and lessons-learned from the efficacy clinical trial of the pentavalent rotavirus vaccine in Bangladesh	Vaccine	0.55	BGD			rotavirus
2008	Schellenberg, Joanna Rm Armstrong; Mrisho, Mwifadhi; Manzi, Fatuma; Shirima, Kizito; Mbuya, Conrad; Mushi, Adiel K.; Ketende, Sosthenes C.; Alonso, Pedro L.; Mshinda, Hassan; Tanner, Marcel; Others	Health and survival of young children in southern Tanzania	BMC public health	0.54
2009	Mitchell, Steven; Andersson, Neil; Ansari, Noor M.; Omer, Khalid; Soberanis, José L.; Cockcroft, Anne	Equity and vaccine uptake: a cross-sectional study of measles vaccination in Lasbela District, Pakistan	BMC International Health and Human Rights	0.51	PAK			measles
2002	Ms, Friedman; J, Somani	Health conditions in the tribal villages of South Bihar: an epidemiologic survey.	The Journal of the Association of Physicians of India	0.51
1989	Aaby, P.; Clements, C. John	Measles immunization research: a review.	Bulletin of the World Health Organization	0.5			1	measles
2005	Alper, Zuleyha; Ozdemir, Hakan; Bilgel, Nazan	The knowledge of" Facts for Life".	Education for health (Abingdon, England)	0.5
2009	Braun, Latoya Jones; Jezek, Jan; Peterson, Sabrina; Tyagi, Anil; Perkins, Shalimar; Sylvester, David; Guy, Mark; Lal, Manjari; Priddy, Scott; Plzak, Heidi; Others	Characterization of a thermostable hepatitis B vaccine formulation	Vaccine	0.5				hep
2005	Dalal, Ashwin; Silveira, M. P.	Immunization status of children in Goa	Indian pediatrics	0.5	IND
2011	Dorell, Christina G.; Yankey, David; Santibanez, Tammy A.; Markowitz, Lauri E.	Human papillomavirus vaccination series initiation and completion, 2008–2009	Pediatrics	0.5				hpv
2010	Doyle, J.; Baumgartner, J.; Bell, J.	PIN43 Meningitis Vaccine Coverage and Adoption across the United States	Value in Health	0.5	USA			mening
2013	Eberth, Jan M.; Hossain, Md Monir; Tiro, Jasmin A.; Zhang, Xingyou; Holt, James B.; Vernon, Sally W.	Human papillomavirus vaccine coverage among females aged 11 to 17 in Texas counties: an application of multilevel, small area estimation	Women's Health Issues	0.5	USA			hpv
2010	Francis, Shelley A.; Nelson, Jennifer; Liverpool, Joan; Soogun, Soji; Mofammere, Nokuthula; Thorpe, Roland J.	Examining attitudes and knowledge about HPV and cervical cancer risk among female clinic attendees in Johannesburg, South Africa	Vaccine	0.5	ZAF			hpv
2015	Fu, Linda Y.; Zook, Kathleen; Gingold, Janet; Gillespie, Catherine W.; Briccetti, Christine; Cora-Bramble, Denice; Joseph, Jill G.; Moon, Rachel Y.	Frequent Vaccination Missed Opportunities at Primary Care Encounters Contribute to Underimmunization	The Journal of pediatrics	0.5
2010	Gaudelus, J.	Vaccine coverage in children	Archives de pédiatrie: organe officiel de la Sociéte française de pédiatrie	0.5
2010	Gautret, Philippe; Yong, Winnie; Soula, Georges; Parola, Philippe; Brouqui, Philippe; Delvecchio Good, Mary-Jo	Determinants of tetanus, diphtheria and poliomyelitis vaccinations among Hajj pilgrims, Marseille, France	European Journal of Public Health	0.5	FRA			diphtheria, polio, tetanus
1991	Gbedonou, P.; Ndiaye, J. M.; Levy-Bruhl, D.; Josse, R.; Yarou, M.	Enlarged program of vaccination and community participation in Benin	Bulletin De La Société De Pathologie Exotique (1990)	0.5	BEN
2009	Harries, Jane; Moodley, Jennifer; Barone, Mark A.; Mall, Sumaya; Sinanovic, Edina	Preparing for HPV vaccination in South Africa: key challenges and opinions	Vaccine	0.5	ZAF			hpv
2010	Hasan, Q.; Bosan, A. H.; Bile, K. M.	A review of EPI progress in Pakistan towards achieving coverage targets: present situation and the way forward	WHO	0.5	PAK		1
1985	Henderson, Donald A.; Arita, Isao	Utilization of vaccine in the global eradication of smallpox	Vaccinia Viruses as Vectors for Vaccine Antigens (ed. GV Quinnan, Jr.)	0.5				smallpox
1984	Henderson, Ralph H.	The expanded programme on immunization of the World Health Organization	Review of Infectious Diseases	0.5
2008	Kamara, Lidija; Milstien, Julie B.; Patyna, Maria; Lydon, Patrick; Levin, Ann; Brenzel, Logan	Strategies for financial sustainability of immunization programs: a review of the strategies from 50 national immunization program financial sustainability plans	Vaccine	0.5			1
2012	Laz, Tabassum H.; Rahman, Mahbubur; Berenson, Abbey B.	An update on human papillomavirus vaccine uptake among 11–17 year old girls in the United States: National Health Interview Survey, 2010	Vaccine	0.5	USA			hpv
2013	Laz, Tabassum H.; Rahman, Mahbubur; Berenson, Abbey B.	Human papillomavirus vaccine uptake among 18-to 26-year-old women in the United States	Cancer	0.5	USA			hpv
1999	Legros, Dominique; Paquet, Christophe; Perea, William; Marty, I.; Kenya Mugisha, N.; Royer, H.; Neira, M.; Ivanoff, Bernard	Mass vaccination with a two-dose oral cholera vaccine in a refugee camp	Bulletin of the World Health Organization	0.5				cholera
2010	Madhavi, Y.; Puliyel, Jacob M.; Mathew, Joseph L.; Raghuram, N.; Phadke, Anant; Shiva, Mira; Srinivasan, S.; Paul, Yash; Srivastava, R. N.; Parthasarathy, A.; Others	Evidence-based national vaccine policy	The Indian journal of medical research	0.5
2012	Marchand, Erica; Glenn, Beth A.; Bastani, Roshan	Low HPV vaccine coverage among female community college students	Journal of community health	0.5				hpv
1976	Mcbean, A. Marshall; Foster, Stanley O.; Herrmann, Kenneth L.; Gateff, Claude	Evaluation of a mass measles immunization campaign in Yaounde, Cameroun	Transactions of the Royal Society of Tropical Medicine and Hygiene	0.5	CMR			measles
2002	Organization, World Health; Others	Vaccine Assessment and Monitoring Team. Generic protocols for (i) hospital-based surveillance to estimate the burden of rotavirus gastroenteritis in children and (ii) a community-based survey on utilization of health care services for gastroenteritis in children. Field test ed. Geneva: Vaccines and Biologicals	World Health Organization	0.5				rotavirus
2007	Pandey, Priyanka; Sehgal, Ashwini R.; Riboud, Michelle; Levine, David; Goyal, Madhav	Informing resource-poor populations and the delivery of entitled health and social services in rural India: a cluster randomized controlled trial	Jama	0.5
1999	Plotkina, Stanley A.	Vaccination against the major infectious diseases	Comptes Rendus de l'Académie des Sciences-Series III-Sciences de la Vie	0.5
1999	Rashid, Mahbubur; Tayakkanonta, Korpchoot; Chongsuvivatwong, Virasakdi; Geater, Alan; Bechtel, Gregory A.	Traditional birth attendants' advice toward breast-feeding, immunization and oral rehydration among mothers in rural Bangladesh	Women & health	0.5	BGD
1994	Salsberry, P. J.; Nickel, J. T.; Mitch, R.	Immunization status of 2-year-olds in middle/upper- and lower-income populations: a community survey	Public Health Nursing	0.5
1996	Steele, Fiona; Diamond, Ian; Amin, Sajeda	Immunization uptake in rural Bangladesh: a multilevel analysis	Journal of the Royal Statistical Society. Series A (Statistics in Society)	0.5	BGD
2012	Tiro, Jasmin A.; Tsui, Jennifer; Bauer, Heidi M.; Yamada, Eileen; Kobrin, Sarah; Breen, Nancy	Human papillomavirus vaccine use among adolescent girls and young adult women: an analysis of the 2007 California health interview survey	Journal of Women's Health	0.5	USA			hpv
2014	Zipursky, Simona; Djingarey, Mamoudou Harouna; Lodjo, Jean-Claude; Olodo, Laifoya; Tiendrebeogo, Sylvestre; Ronveaux, Olivier	Benefits of using vaccines out of the cold chain: delivering meningitis A vaccine in a controlled temperature chain during the mass immunization campaign in Benin	Vaccine	0.5	BEN			mening
2004	Levine, Myron M.; Sztein, Marcelo B.	Vaccine development strategies for improving immunization: the role of modern immunology	Nature immunology	0.48
2007	Brotherton, Julie; Wang, Han; Schaffer, Andrea; Quinn, Helen; Menzies, Robert; Hull, Brynley; Lawrence, Glenda; Wood, James; Wood, Nicholas; Rosewell, Alexander; Others	Vaccine preventable diseases and vaccination coverage in Australia, 2003 to 2005.	Communicable diseases intelligence quarterly report	0.47	AUS
2005	Owen, Erin C.; Peddecord, K. Michael; Wang, Wenrong Wendy; Vryheid, Robert; Picardal, Michelle; Deguire, Michelle; Gustafson, Kathleen W.; Ross, Sandra; Brodine, Stephanie K.; Sawyer, Mark H.	Hepatitis A vaccine uptake in San Diego County: Hispanic children are better immunized	Archives of pediatrics & adolescent medicine	0.47	USA			hep
2011	Cortes, Jennifer E.; Curns, Aaron T.; Tate, Jacqueline E.; Cortese, Margaret M.; Patel, Manish M.; Zhou, Fangjun; Parashar, Umesh D.	Rotavirus vaccine and health care utilization for diarrhea in US children	New England Journal of Medicine	0.45	USA			rotavirus
2008	Dempsey, Amanda F.; Zimet, Gregory D.	Human papillomavirus vaccine and adolescents	Current Opinion in Obstetrics and Gynecology	0.45				hpv
2008	Diaz, M.; Kim, J. J.; Albero, G.; De Sanjosé, S.; Clifford, G.; Bosch, F. X.; Goldie, S. J.	Health and economic impact of HPV 16 and 18 vaccination and cervical cancer screening in India	British Journal of Cancer	0.45	IND			hpv
2012	Gefenaite, Giedre; Smit, Marieke; Nijman, Hans W.; Tami, Adriana; Drijfhout, Ingrid H.; Pascal, Astrid; Postma, Maarten J.; Wolters, Bert A.; Van Delden, Johannes J. M.; Wilschut, Jan C.; Hak, Eelko	Comparatively low attendance during Human Papillomavirus catch-up vaccination among teenage girls in the Netherlands: Insights from a behavioral survey among parents	BMC public health	0.45	NLD			hpv
2004	Katahoire, Anne; Scheutz, Flemming; Sabroe, Svend; Whyte, Susan Reynolds	The importance of maternal schooling for child morbidity and mortality and maternal health behavior in southeastern Uganda.	Journal of Health and Population in Developing Countries	0.45	UGA
2004	Kiwanuka, Noah; Robb, Merlin; Kigozi, Godfrey; Birx, Deborah; Philips, James; Wabwire-Mangen, Fred; Wawer, Maria J.; Nalugoda, Fred; Sewankambo, Nelson K.; Serwadda, David; Others	Knowledge about vaccines and willingness to participate in preventive HIV vaccine trials: a population-based study, Rakai, Uganda	JAIDS Journal of Acquired Immune Deficiency Syndromes	0.45	UGA
2013	Li, Qian; Hu, Yu; Qi, Xiao-Hua; Lou, Ling-Qiao; Luo, Shu-Ying; Tang, Xue-Wen; Chen, En-Fu	Analysis on coverage rate of primary immunization of measles vaccine among migrant children in Yiwu, Zhejiang province from 2007 to 2010	Chinese Journal of Preventive Medicine	0.45	CHN			measles
2008	Menzies, R.; Turnour, C.; Chiu, C.; Mcintyre, P.	Vaccine preventable diseases and vaccination coverage in Aboriginal and Torres Strait Islander people, Australia 2003 to 2006.	Communicable diseases intelligence quarterly report	0.45	AUS
2012	Moss, Jennifer L.; Gilkey, Melissa B.; Reiter, Paul L.; Brewer, Noel T.	Trends in HPV vaccine initiation among adolescent females in North Carolina, 2008–2010	Cancer Epidemiology Biomarkers & Prevention	0.45	USA			hpv
1988	Orenstein, Walter A.; Bernier, Roger H; Hinman, Alan R.	Assessing vaccine efficacy in the field further observations	Epidemiologic reviews	0.45
2009	Power, Michael L.; Leddy, Meaghan A.; Anderson, Britta L.; Gall, Stanley A.; Gonik, Bernard; Schulkin, Jay	Obstetrician-gynecologists' practices and perceived knowledge regarding immunization	American Journal of Preventive Medicine	0.45
2008	Semba, Richard D.; De Pee, Saskia; Sun, Kai; Sari, Mayang; Akhter, Nasima; Bloem, Martin W.	Effect of parental formal education on risk of child stunting in Indonesia and Bangladesh: a cross-sectional study	The Lancet	0.43
2007	Zhou, Fangjun; Kyaw, Moe H.; Shefer, Abigail; Winston, Carla A.; Nuorti, J. Pekka	Health care utilization for pneumonia in young children after routine pneumococcal conjugate vaccine use in the United States	Archives of pediatrics & adolescent medicine	0.42	USA			pneumo
2011	Ae, Sadoh; Odunvbun, M. E.; Onyiriuka, A. N.; Enabudoso, E.; Okolo, A. A.; Okpere, E. E.	Tracking of immunization in Nigeria: a community based approach.	Journal of Medicine and Biomedical Research	0.4	NGA
2002	Akramuzzaman, Syed M.; Cutts, Felicity T.; Hossain, Md J.; Wahedi, Obaidullah K.; Nahar, Nazmun; Islam, Darul; Shaha, Narayan C.; Mahalanabis, Dilip	Measles vaccine effectiveness and risk factors for measles in Dhaka, Bangladesh	Bulletin of the World Health Organization	0.4	BGD			measles
1992	Collinson, M. A.; Tollman, S. M.; Maluleke, F. R.	Vaccination coverage in Mhala and Elim in 1990--a health systems approach	South African Medical Journal	0.4	ZAF
1990	Cutts, F.; Soares, A.; Jecque, A. V.; Cliff, J.; Kortbeek, S.; Colombo, S.	The use of evaluation to improve the Expanded Programme on Immunization in Mozambique	Bulletin of the World Health Organization	0.4	MOZ
2013	Dye, C.	Making wider use of the world's most widely used vaccine: Bacille Calmette-Guerin revaccination reconsidered	Journal of The Royal Society Interface	0.4				bcg
2014	Hoque, M. E.; Monokoane, S.; Van Hal, G.	Knowledge of and attitude towards human papillomavirus infection and vaccines among nurses at a tertiary hospital in South Africa	Journal of Obstetrics & Gynaecology	0.4	ZAF			hpv
2007	Jegede, Ayodele Samuel	What led to the Nigerian boycott of the polio vaccination campaign?	PLoS Medicine	0.4	NGA			polio
2009	Lu, Ying; Jacobson, Denise L.; Ashworth, Lori A.; Grand, Richard J.; Meyer, Anthony L.; Mcneal, Monica M.; Gregas, Matt C.; Burchett, Sandra K.; Bousvaros, Athos	Immune response to influenza vaccine in children with inflammatory bowel disease	The American journal of gastroenterology	0.4				influenza
1995	Macauley, Rose	Expanded Program on Immunization Program Review Asmara, Eritrea May 22 to June 16, 1995	USAID	0.4	ERI		1
1980	Mcaleer, William J.; Markus, Henry Z.; Mclean, Arlene A.; Buynak, Eugene B.; Hilleman, Maurice R.	Stability on storage at various temperatures of live measles, mumps and rubella virus vaccines in new stabilizer	Journal of biological standardization	0.4				measles, mumps, rubella
2011	Phillips-Howard, Penelope; Laserson, Kayla; Mills, Lisa; Odhiambo, Frank; Nduba, Videlis; Otieno, Frederic; Mason, Linda; Chesang, Kipruto; Mwandi, Zebedee; Muttai, Hellen; Diana Karanja; Hopkins, Jan; Vandenhoudt, Hilde; Mwinzi, Pauline; Others	An adolescent-young people’s health platform in western Kenya to develop preventive and treatment programmes for Africa	KEMRI and CDC	0.4	KEN
2012	Rubin, Rochelle F.; Kuttab, Huda-Marie; Rihani, Rami S.; Reutzel, Thomas J.	Patient adherence to three dose completion of the Quadrivalent Human Papillomavirus (HPV) vaccine in a private practice	Journal of community health	0.4				hpv
2008	Stein, A. N.; Macintyre, C. R.; Britt, H.; Harrison, C.; Conway, E. L.; Cunningham, A.	Vaccine Preventable Zoster Burden of Illness and Health Care Resourse Utilization: An Australian Perspective	International Journal of Infectious Diseases	0.4	AUS
2003	Talley, Leisel; Salama, Peter	Short report: assessing field vaccine efficacy for measles in famine-affected rural Ethiopia	The American journal of tropical medicine and hygiene	0.4	ETH			measles
2011	Wong, Charlene A.; Berkowitz, Zahava; Dorell, Christina G.; Anhang Price, Rebecca; Lee, Jennifer; Saraiya, Mona	Human papillomavirus vaccine uptake among 9-to 17-year-old girls	Cancer	0.4				hpv
1990	Cutts, F. T.; Smith, P. G.; Colombo, S.; Mann, G.; Ascherio, A.; Soares, A. C.	Field evaluation of measles vaccine efficacy in Mozambique	American journal of epidemiology	0.35	MOZ			measles
1989	Hinman, Alan R.	Vaccine development and utilization: summary of the symposium	Reviews of Infectious Diseases	0.35
1998	Prevots, D. Rebecca; Degli Atti, Marta L. Ciofi; Sallabanda, Alexander; Diamante, Eleni; Aylward, R. Bruce; Kakariqqi, Eduard; Fiore, Lucia; Ylli, Alban; Van Der Avoort, Harrie; Sutter, Roland W.; Others	Outbreak of paralytic poliomyelitis in Albania, 1996: high attack rate among adults and apparent interruption of transmission following nationwide mass vaccination	Clinical Infectious Diseases	0.35	ALB			polio
1991	De Silva, R.; Herm, H.; Khan, M.; Chowdhury, J. H.	Bangladesh national immunization cluster survey: 1991.	Near Miracle in Bangladesh	0.3	BGD
1996	Douglas, R. Gordon	The heritage of hepatitis B vaccine	JAMA	0.3				hep
2005	Glass, Roger I.; Bresee, Joseph S.; Turcios, Reina; Fischer, Thea K.; Parashar, Umesh D.; Steele, A. Duncan	Rotavirus vaccines: targeting the developing world	Journal of Infectious Diseases	0.3		Developing Countries		rotavirus
2010	Heinsbroek, Ellen; Ruitenberg, E. Joost	The global introduction of inactivated polio vaccine can circumvent the oral polio vaccine paradox	Vaccine	0.3				polio
1995	Herceg, A.; Daley, C.; Schubert, P.; Hall, R.; Longbottom, H.	A population-based survey of immunisation coverage in two-year-old children	Australian Journal of Public Health	0.3
2000	King, James C.; Treanor, John; Fast, Patricia E.; Wolff, Mark; Yan, Lihan; Iacuzio, Dominic; Readmond, Bernard; O'Brien, Diane; Mallon, Kenneth; Highsmith, William E.; Others	Comparison of the safety, vaccine virus shedding, and immunogenicity of influenza virus vaccine, trivalent, types A and B, live cold-adapted, administered to human immunodeficiency virus (HIV)-infected and non-HIV-infected adults	Journal of Infectious Diseases	0.3				influenza
2005	Lieberman, Samuel S.; Capuno, Joseph J.; Van Minh, Hoang	Decentralizing health: lessons from Indonesia, the Philippines, and Vietnam	East Asia decentralizes: Making local government work	0.3	IDN, PHL, VNM
2012	Lu, Chunling; Chin, Brian; Lewandowski, Jiwon Lee; Basinga, Paulin; Hirschhorn, Lisa R.; Hill, Kenneth; Murray, Megan; Binagwaho, Agnes	Towards universal health coverage: an evaluation of Rwanda Mutuelles in its first eight years	PLoS One	0.3	RWA
1987	Malison, M. D.; Sekeito, P.; Henderson, P. L.; Hawkins, R. V.; Okware, Samuel I.; Jones, T. S.	Estimating health service utilization, immunization coverage, and childhood mortality: a new approach in Uganda.	Bulletin of the World Health Organization	0.3	UGA
2012	Schellenberg, J. A.	Evidence to improve maternal and newborn health in Ethiopia, North-Eastern Nigeria and Uttar Pradesh, India	Presentation slides	0.3	ETH, IND, NGA
2010	Mariani, Luciano; Venuti, Aldo	HPV vaccine: an overview of immune response, clinical protection, and new approaches for the future	J Transl Med	0.25				hpv
2004	Cutts, F. T.; Hall, A. J.	Vaccines for neonatal viral infections: hepatitis B vaccine	Expert Review of Vaccines	0.2				hep
1997	Dietz, Vance J.; Lewin, Michael; Zell, Elizabeth; Rodewald, Lance	Evaluation of failure to follow vaccination recommendations as a marker for failure to follow other health recommendations	The Pediatric infectious disease journal	0.2
2008	Kim, Jung-Soo; Baek, Yong Soo; Chung, Moon-Hyun; Lee, Jin-Soo; Oh, Kyung Sun	The pattern of vaccine administration accessed by vaccine consumption in a university hospital	Infection and Chemotherapy	0.2
1974	World Health Organization	Twenty-Seventh World Health Assembly Resolution 27.57: WHO Expanded programme on Immunization	WHO	0.2
2004	Timmermans, Danielle; Molewijk, Bert; Stiggelbout, Anne; Kievit, Job	Different formats for communicating surgical risks to patients and the effect on choice of treatment	Patient education and counseling	0.15
2005	American Public Health Association	Developing a Comprehensive Public Health Approach to Influenza	APHA Policy Statement Database	0.1
1989	Bart, Kenneth J.; Hinman, Alan R.; Jordan, William S.	International Symposium on Vaccine Development and Utilization	University of Chicago Press	0.1
2009	Chicamisse, Manuel; Harun, Mohamed; Alders, Robyn G.; Young, Mary	Evaluation of the cold chain encountered by ‘wet’I-2 Newcastle disease vaccine from the vaccine production department to the village chicken in Mozambique	Village chickens, poverty alleviation and the sustainable control of newcastle disease	0.1	MOZ
2011	Kaljee, Linda; Pach, Alfred; Stanton, Bonita	Applied anthropology, vaccine trials and feasibility studies: Intersections of local knowledge, biomedicine, and policy	Practicing Anthropology	0.1
2006	Nambaziira, S.	An online tool for Monitoring and tracking vaccines and vaccine logistics utilization at district level in Uganda	Makerere University	0.1	UGA
1986	Preblud, Stephen R.	Varicella: complications and costs	Pediatrics	0.1				varicella
2009	Wang, Li; Jason, X. Nie; Upshur, Ross E. G.	Determining use of preventive health care in Ontario: comparison of rates of 3 maneuvers in administrative and survey data	Canadian Family Physician Médecin De Famille Canadien	0.1	CAN
